# Supplementary material for: Contrast, contours and the confusion effect in dazzle camouflage
Source: R Soc Open Sci. 2016 Jul 6;3(7):160180. doi: 10.1098/rsos.160180 (PMC4968467; doi:10.1098/rsos.160180)
Supplement: Experimental Dataset; a .txt file containing data from all trials for all participants [file rsos160180supp1.txt]

Participant	number	wiggle	condition	border error	MeanError	overall	s1	s2	s3	s4	s5
1	40	0.392699082	1	36.43683154	71.95171797	64.84874069	36.43683154	21.01673389	45.6455092	100.1403117	121.0043171
1	60	0.392699082	1	34.17206204	92.10212291	80.51611073	34.17206204	57.00975744	66.58771105	78.59584183	166.2151813
1	60	0.392699082	1	40.72527054	72.89964144	66.46476726	40.72527054	36.16782444	50.37531762	136.5348469	68.52057686
1	10	0.392699082	1	66.1298236	33.51131755	40.03501876	66.1298236	30.85170529	32.92382154	33.46185366	36.8078897
1	50	0.392699082	1	55.11707794	64.21256123	62.39346457	55.11707794	44.09570077	62.10186779	91.73611974	58.91655663
1	40	0.392699082	1	39.53465554	40.46322934	40.27751458	39.53465554	48.39870087	44.93113046	34.86348858	33.65959746
1	10	0.392699082	1	28.53904131	33.71048791	32.67619859	28.53904131	28.34160551	42.68109203	33.31699743	30.50225667
1	60	0.392699082	1	45.81023453	46.21911742	46.13734084	45.81023453	68.86642171	36.62416169	39.97333512	39.41255115
1	30	0.392699082	1	32.0224719	42.67842706	40.54723603	32.0224719	31.81009449	50.78292741	54.42371492	33.69697144
1	20	0.392699082	1	49.43752019	91.25004254	82.88753807	49.43752019	56.45088924	51.44503709	114.6591099	142.4451339
1	30	0.392699082	1	61.07504169	88.03751369	82.64501929	61.07504169	45.92748221	41.80207478	101.2737121	163.1467857
1	30	0.392699082	1	110.0158695	85.31976726	90.25898771	110.0158695	67.26457199	98.74059283	88.00009421	87.27381001
1	1	0.392699082	1	54.99711039	36.15038528	39.9197303	54.99711039	48.91808202	36.04965844	37.84635872	21.78744197
1	20	0.392699082	1	44.74381682	59.19573289	56.30534967	44.74381682	41.15155056	43.82528199	30.9723251	120.8337739
1	50	0.392699082	1	25.45573069	74.26856531	64.50599839	25.45573069	99.77804623	34.48026121	62.52905889	100.2868949
1	40	0.392699082	1	38.04354591	53.22167379	50.18604822	38.04354591	36.1798624	49.93316188	52.48791467	74.28575623
1	1	0.392699082	1	26.79621786	36.86844497	34.85399955	26.79621786	42.11295618	36.61303846	32.61389906	36.13388618
1	20	0.392699082	1	58.90313761	41.70200463	45.14223123	58.90313761	37.41735625	37.81639828	45.58236162	45.99190236
1	30	0.392699082	1	42.27901554	54.78337446	52.28250268	42.27901554	58.69844125	45.50547261	32.1234882	82.80609578
1	50	0.392699082	1	22.66871067	48.01937703	42.94924376	22.66871067	39.9512046	35.5577465	35.92560218	80.64295482
1	1	0.392699082	1	23.06989308	39.4609658	36.18275126	23.06989308	35.04573694	40.61889501	38.53674112	43.64249015
1	50	0.392699082	1	67.29312466	80.75841741	78.06535886	67.29312466	47.83937727	125.6285606	92.67853398	56.88719776
1	1	0.392699082	1	37.63958224	35.3943175	35.84337045	37.63958224	42.62890005	36.31021265	29.03913452	33.59902279
1	20	0.392699082	1	52.06156419	36.52295138	39.63067394	52.06156419	32.33457086	34.57442345	39.27929615	39.90351506
1	40	0.392699082	1	37.31523897	70.90126713	64.1840615	37.31523897	30.04966198	33.83046838	34.73619672	184.9887415
1	30	0.392699082	1	42.49911532	83.99008789	75.69189338	42.49911532	26.69653955	60.2603447	129.7452693	119.258198
1	60	0.392699082	1	49.48818491	104.303223	93.34021541	49.48818491	35.50912291	134.8444216	170.4827446	76.37660302
1	10	0.392699082	1	34.4499838	38.60485051	37.77387717	34.4499838	40.15009425	46.15001645	35.43122934	32.68806199
1	60	0.392699082	1	49.27942556	55.77244144	54.47383827	49.27942556	42.32481004	102.264063	25.06557609	53.43531662
1	1	0.392699082	1	27.01206828	31.91458991	30.93408558	27.01206828	30.50838807	25.63175471	34.58318487	36.93503199
1	50	0.392699082	1	38.10489216	50.71177948	48.19040202	38.10489216	28.70480188	42.39775809	87.68800892	44.05654904
1	40	0.392699082	1	35.26181491	69.87296704	62.95073661	35.26181491	38.02418641	41.28331349	81.57438893	118.6099793
1	40	0.392699082	1	43.33735546	83.54176465	75.50088281	43.33735546	45.46436887	64.62441053	102.5403569	121.5379223
1	40	0.392699082	1	34.30157018	87.75327533	77.0629343	34.30157018	50.35196145	114.2637049	115.3046166	71.09281837
1	1	0.392699082	1	41.43598546	34.17512881	35.62730014	41.43598546	19.82363301	37.1605178	31.82155766	47.89480677
1	50	0.392699082	1	54.15184896	53.45966131	53.59809884	54.15184896	34.89250157	22.56552366	52.23555842	104.1450616
1	50	0.392699082	1	35.0830822	36.67079216	36.35325017	35.0830822	36.72410199	34.61607731	36.33286077	39.01012856
1	60	0.392699082	1	28.67453876	118.3497937	100.4147427	28.67453876	34.3680354	83.22006025	171.419188	184.3918912
1	1	0.392699082	1	25.62965233	37.37597577	35.02671108	25.62965233	39.51739805	42.42340474	31.12932551	36.43377478
1	10	0.392699082	1	46.75386147	33.94099725	36.50357009	46.75386147	34.88345573	27.58516629	27.58542562	45.70994136
1	10	0.392699082	1	23.15802192	35.33063318	32.89611093	23.15802192	26.2576416	29.71316044	33.66587404	51.68585667
1	30	0.392699082	1	41.26094907	87.53662739	78.28149172	41.26094907	34.47226373	108.6740723	117.6901209	89.31005267
1	20	0.392699082	1	36.09589271	76.45396645	68.3823517	36.09589271	37.19334277	29.88144633	98.17935132	140.5617254
1	20	0.392699082	1	26.73151454	33.75097705	32.34708455	26.73151454	41.09801583	37.63231383	24.49793673	31.77564181
1	50	0.392699082	1	23.76009981	130.0574199	108.7979559	23.76009981	114.3487929	194.4447533	144.2115063	67.22462695
1	30	0.392699082	1	51.5931866	72.04938792	67.95814766	51.5931866	53.99115479	99.68666689	38.67120504	95.84852496
1	60	0.392699082	1	35.9364497	54.06435478	50.43877377	35.9364497	22.34907486	48.15804814	91.47012881	54.28016732
1	1	0.392699082	1	38.52455742	31.63279144	33.01114464	38.52455742	35.32918171	31.08382342	28.45152038	31.66664026
1	20	0.392699082	1	42.76880076	41.82539955	42.01407979	42.76880076	41.51163984	41.868458	42.67339256	41.24810777
1	40	0.392699082	1	45.03910724	111.8852471	98.51601914	45.03910724	35.8296089	78.3780801	161.7402426	171.5930569
1	10	0.392699082	1	34.72182981	85.92113181	75.68127141	34.72182981	24.47699108	119.5259464	149.2114845	50.47010528
1	30	0.392699082	1	43.19397642	71.94463922	66.19450666	43.19397642	56.27544539	67.25383683	78.14839331	86.10088134
1	20	0.392699082	1	47.24752688	42.04895681	43.08867082	47.24752688	43.36159492	21.07416544	39.4542945	64.30577237
1	10	0.392699082	1	34.79311648	43.83720191	42.02838482	34.79311648	40.41620809	47.60856886	44.24636646	43.07766423
1	10	0.392699082	1	31.88895333	37.57147831	36.43497332	31.88895333	54.84307975	42.27644561	24.28395022	28.88243766
1	60	0.392699082	1	27.42982499	52.18449073	47.23355758	27.42982499	62.34633418	51.30159234	54.4127445	40.67729191
1	40	0.392699082	2	77.00702211	97.17500929	93.14141186	77.00702211	73.32155132	125.3969646	92.98397428	96.99754697
1	20	0.392699082	2	33.98370361	36.84741465	36.27467244	33.98370361	26.98130112	41.56732391	38.12833609	40.71269747
1	10	0.392699082	2	68.0454935	58.8121442	60.65881406	68.0454935	26.59746309	31.07602576	40.74665272	136.8284352
1	60	0.392699082	2	43.80797763	117.1264314	102.4627407	43.80797763	55.29038923	162.954966	133.0250528	117.2353178
1	30	0.392699082	2	45.44041465	34.81598155	36.94086817	45.44041465	28.24573655	31.59681764	32.36808583	47.0532862
1	50	0.392699082	2	57.3888283	32.87399654	37.77696289	57.3888283	27.73070414	33.6555427	32.29854134	37.81119797
1	20	0.392699082	2	40.65204274	116.1340592	101.0376559	40.65204274	41.8718127	112.1260753	172.095957	138.4423917
1	10	0.392699082	2	44.06348443	80.28127849	73.03771968	44.06348443	46.20736647	48.60681582	104.9571781	121.3537536
1	10	0.392699082	2	52.1092062	37.28327959	40.24846491	52.1092062	25.02626379	38.31375038	40.9550213	44.83808289
1	60	0.392699082	2	96.49576445	61.04070865	68.13171981	96.49576445	28.77368809	37.77671826	82.79816541	94.81426285
1	50	0.392699082	2	73.23884839	82.76068237	80.85631557	73.23884839	39.02004827	78.28961399	103.8665873	109.86648
1	20	0.392699082	2	50.33827632	34.39851385	37.58646634	50.33827632	26.59089198	28.08010923	41.15757184	41.76548236
1	20	0.392699082	2	34.26973492	54.45803431	50.42037443	34.26973492	33.95983569	29.18457463	60.85721779	93.83050912
1	1	0.392699082	2	43.27908369	44.08324549	43.92241313	43.27908369	43.78921782	43.54089553	46.2608668	42.74200183
1	1	0.392699082	2	96.07655222	33.13420112	45.72267134	96.07655222	29.60636632	39.8458851	36.71887918	26.36567387
1	50	0.392699082	2	49.7828556	90.67345632	82.49533618	49.7828556	26.1910081	117.1532815	82.29033086	137.0592048
1	40	0.392699082	2	40.04714959	135.6435878	116.5243002	40.04714959	69.56650106	143.1045817	170.328795	159.5744735
1	60	0.392699082	2	31.92923577	97.03077306	84.0104656	31.92923577	38.10412839	92.51610356	129.635681	127.8671793
1	60	0.392699082	2	39.13027586	122.7035704	105.9889115	39.13027586	44.36977537	146.8106847	139.6169253	160.0168961
1	1	0.392699082	2	51.47104734	40.82603888	42.95504057	51.47104734	34.22029979	42.82699773	49.5661156	36.69074239
1	10	0.392699082	2	61.44263971	47.68127528	50.43354817	61.44263971	41.42365017	29.68105145	66.41718136	53.20321815
1	1	0.392699082	2	45.51444177	28.91883524	32.23795655	45.51444177	31.08534854	28.65626518	34.46861259	21.46511466
1	60	0.392699082	2	32.7178496	104.0721143	89.80126136	32.7178496	53.7021351	58.14160957	111.5785645	192.8661481
1	50	0.392699082	2	53.98299403	50.07073201	50.85318441	53.98299403	30.09194203	42.10513056	56.50034443	71.585511
1	20	0.392699082	2	65.03952508	53.01286232	55.41819488	65.03952508	23.43274819	74.47875276	39.80036018	74.33958817
1	50	0.392699082	2	35.30028691	75.94788944	67.81836894	35.30028691	22.69591582	52.67038321	163.5350626	64.8901961
1	10	0.392699082	2	48.59791591	36.66433421	39.05105055	48.59791591	48.59689633	42.48160799	36.71572238	18.86311013
1	10	0.392699082	2	52.82163846	31.25669642	35.56968483	52.82163846	29.27285099	35.72761265	26.81601368	33.21030837
1	1	0.392699082	2	19.27993739	42.19454734	37.61162535	19.27993739	40.14571901	46.63866045	30.44761295	51.54619697
1	60	0.392699082	2	49.36684885	80.27091621	74.09010274	49.36684885	37.64642596	34.87407839	85.01212795	163.5510325
1	10	0.392699082	2	36.57469805	35.42377719	35.65396136	36.57469805	53.40761875	33.84822361	26.01114155	28.42812484
1	20	0.392699082	2	31.08035677	32.23857244	32.00692931	31.08035677	30.63635108	23.22552993	32.52947607	42.56293269
1	40	0.392699082	2	38.09414382	99.88823863	87.52941967	38.09414382	90.74730524	116.0030655	104.7028439	88.09973987
1	60	0.392699082	2	54.51208633	84.28876994	78.33343321	54.51208633	44.61698489	76.67139601	50.56734313	165.2993557
1	60	0.392699082	2	30.09261172	72.63172961	64.12390604	30.09261172	105.6531962	92.25681835	53.87722152	38.7396824
1	40	0.392699082	2	55.1933198	85.87493748	79.73861394	55.1933198	70.45778663	144.2432936	85.29451986	43.50414982
1	20	0.392699082	2	47.66271505	66.29683633	62.57001207	47.66271505	42.66960387	37.70906859	64.96675208	119.8419208
1	10	0.392699082	2	35.66163667	34.74782562	34.93058783	35.66163667	42.53021519	26.57859224	34.69580055	35.18669452
1	30	0.392699082	2	62.45974673	64.46692127	64.06548637	62.45974673	27.98858299	53.13965557	53.03721463	123.7022319
1	1	0.392699082	2	43.96824181	28.90028333	31.91387503	43.96824181	43.18868491	26.62684603	20.3878767	25.39772569
1	40	0.392699082	2	55.81004214	108.4586819	97.92895399	55.81004214	35.96669836	138.0294783	93.84017743	165.9983737
1	30	0.392699082	2	39.02239786	34.84882467	35.68353931	39.02239786	39.43477806	32.51840096	36.4829275	30.95919218
1	30	0.392699082	2	31.35520113	30.21276507	30.44125228	31.35520113	23.29582108	29.88647495	30.91774632	36.75101793
1	1	0.392699082	2	60.97372703	39.91570302	44.12730783	60.97372703	49.79965416	36.78414454	43.37081836	29.70819504
1	30	0.392699082	2	66.22510803	38.47806136	44.02747069	66.22510803	31.53714259	34.27585207	50.98905382	37.11019697
1	30	0.392699082	2	77.96531545	32.79190047	41.82658347	77.96531545	27.95782625	26.18913007	37.10732932	39.91331624
1	50	0.392699082	2	55.13528615	33.37122204	37.72403486	55.13528615	33.89400137	28.59205121	33.39088519	37.60795038
1	50	0.392699082	2	66.29212377	62.05198934	62.90001623	66.29212377	50.84752883	36.32216967	40.44995996	120.5882989
1	40	0.392699082	2	31.12339993	62.45511965	56.18877571	31.12339993	37.9254847	37.88169154	52.35410133	121.659201
1	40	0.392699082	2	83.8814962	68.73351352	71.76311006	83.8814962	69.95321723	40.20816811	54.46942282	110.3032459
1	1	0.392699082	2	27.27761437	41.76029453	38.8637585	27.27761437	35.62486786	39.39626966	50.53290476	41.48713583
1	50	0.392699082	2	50.74655009	52.5267599	52.17071794	50.74655009	51.8335113	62.3554196	28.85244792	67.06566078
1	30	0.392699082	2	40.25494149	117.4630013	102.0213893	40.25494149	53.34028182	161.6554524	162.7906841	92.06558676
1	40	0.392699082	2	38.57011585	45.75825608	44.32062803	38.57011585	39.29015176	33.40724927	51.53730346	58.79831982
1	30	0.392699082	2	35.45524265	105.2612718	91.30006598	35.45524265	72.09252689	192.7701567	72.95620658	83.22619709
1	20	0.392699082	2	55.14498898	38.97174961	42.20639748	55.14498898	39.97367897	31.07849866	30.61435638	54.22046442
1	1	0.392699082	3	23.95387896	33.59520313	31.6669383	23.95387896	30.45344548	31.07559939	37.24011344	35.6116542
1	10	0.392699082	3	27.07874754	33.07030946	31.87199707	27.07874754	40.74823341	24.91120494	38.72360852	27.89819096
1	30	0.392699082	3	37.11810382	37.23531294	37.21187112	37.11810382	42.92770633	41.6253178	45.33589144	19.05233619
1	10	0.392699082	3	28.43894178	33.31314051	32.33830076	28.43894178	31.2153622	39.07698545	33.39414702	29.56606736
1	40	0.392699082	3	35.52112185	60.27974039	55.32801668	35.52112185	43.31793239	48.08685384	46.91014739	102.8040279
1	10	0.392699082	3	41.13043494	33.28647314	34.8552655	41.13043494	36.9331605	39.68434009	35.14616845	21.38222352
1	20	0.392699082	3	36.2130803	100.6878055	87.79286042	36.2130803	26.73776945	103.8306831	137.0304344	135.1523349
1	50	0.392699082	3	24.3912922	117.250213	98.67842881	24.3912922	38.68695802	160.698255	162.1627869	107.452852
1	50	0.392699082	3	33.16219406	31.32356755	31.69129285	33.16219406	40.1779701	32.12430758	27.57488865	25.41710389
1	1	0.392699082	3	35.00145175	30.82166543	31.65762269	35.00145175	25.94166432	30.62938231	24.96252198	41.75309308
1	10	0.392699082	3	47.07814373	43.5152092	44.22779611	47.07814373	42.14777012	55.30333827	41.95859028	34.65113814
1	60	0.392699082	3	30.40318079	48.41000867	44.8086431	30.40318079	43.90164077	43.51836858	50.62638334	55.59364201
1	50	0.392699082	3	32.23142822	82.6767046	72.58764932	32.23142822	54.58715682	127.3750308	101.0321325	47.71249834
1	1	0.392699082	3	50.47659492	29.79303252	33.929745	50.47659492	25.74787796	30.57882498	30.43038292	32.41504422
1	30	0.392699082	3	43.5358604	47.77283923	46.92544347	43.5358604	26.091125	45.69579197	73.15443017	46.15000979
1	40	0.392699082	3	35.54270445	60.77930034	55.73198116	35.54270445	39.57014961	34.83438315	78.15385424	90.55881437
1	40	0.392699082	3	36.44713049	42.22511687	41.06951959	36.44713049	27.92002356	26.01395858	48.47035491	66.49613043
1	20	0.392699082	3	47.2399648	31.85336754	34.93068699	47.2399648	38.41450663	17.7055304	42.7350174	28.55841573
1	30	0.392699082	3	38.20912861	76.95003475	69.20185352	38.20912861	39.89855654	66.27746925	76.72716254	124.8969507
1	40	0.392699082	3	27.94851501	86.25990079	74.59762363	27.94851501	34.64568352	77.31504735	111.9408095	121.1380628
1	20	0.392699082	3	54.75022423	60.85447089	59.63362156	54.75022423	44.99365216	42.05964731	65.1125589	91.2520252
1	30	0.392699082	3	57.28151833	42.34393477	45.33145148	57.28151833	38.46903349	40.66468268	30.86673973	59.37528318
1	60	0.392699082	3	31.16367552	61.00139265	55.03384923	31.16367552	22.87146696	57.63788201	61.0886115	102.4076101
1	50	0.392699082	3	27.97042218	79.70326094	69.35669319	27.97042218	34.25028214	110.2189937	98.83018786	75.51358006
1	50	0.392699082	3	33.62859433	82.72878346	72.90874564	33.62859433	58.99554336	71.8623898	109.1598724	90.89732829
1	20	0.392699082	3	22.28370735	40.75096521	37.05751364	22.28370735	33.71266159	33.80513497	55.50107326	39.98499103
1	10	0.392699082	3	36.17256042	46.18719268	44.18426623	36.17256042	39.88718048	53.64928259	55.98925508	35.22305259
1	10	0.392699082	3	30.9350794	36.43070736	35.33158177	30.9350794	38.3208801	31.97828319	36.79922983	38.62443632
1	40	0.392699082	3	36.81271742	70.39840866	63.68127041	36.81271742	27.97998131	76.80362599	84.10552952	92.70449781
1	1	0.392699082	3	36.4963751	27.65021407	29.41944628	36.4963751	30.4961234	28.55035487	28.36429466	23.19008338
1	10	0.392699082	3	31.82770135	31.95657688	31.93080177	31.82770135	30.85654366	24.72074959	36.16704315	36.08197111
1	10	0.392699082	3	27.24359434	40.64994079	37.9686715	27.24359434	40.16935841	36.33019776	48.67079004	37.42941696
1	20	0.392699082	3	32.4706651	33.84708666	33.57180235	32.4706651	44.14894388	31.98653419	30.47886156	28.77400701
1	20	0.392699082	3	38.38466663	34.43780329	35.22717596	38.38466663	36.16189289	36.31834641	29.46110631	35.80986755
1	50	0.392699082	3	39.22730711	56.72729705	53.22729907	39.22730711	36.98134355	23.54995451	69.71116286	96.66672729
1	60	0.392699082	3	30.54886304	75.23985565	66.30165712	30.54886304	30.20200383	44.19376233	107.8414638	118.7221926
1	50	0.392699082	3	30.67975315	71.71927839	63.51137334	30.67975315	51.74193399	80.42590029	60.58058494	94.12869436
1	30	0.392699082	3	49.05246059	86.06848509	78.66528019	49.05246059	51.50532316	75.64761769	125.4494625	91.671537
1	20	0.392699082	3	40.24809993	42.8303401	42.31389207	40.24809993	51.61869989	32.7638791	36.88122688	50.05755455
1	60	0.392699082	3	47.19531191	66.85369535	62.92201866	47.19531191	62.94490089	109.794601	32.65945698	62.01582249
1	60	0.392699082	3	44.96369819	94.86461588	84.88443234	44.96369819	55.51652766	147.8858012	93.01743446	83.03870023
1	30	0.392699082	3	40.80980607	50.12027005	48.25817725	40.80980607	25.09337463	43.05574442	51.10805828	81.22390287
1	50	0.392699082	3	29.63800602	58.89255067	53.04164174	29.63800602	44.47085694	69.29002572	61.3130989	60.49622114
1	60	0.392699082	3	36.31708515	117.3581298	101.1499209	36.31708515	55.67267493	96.75687048	132.5602226	184.4427513
1	40	0.392699082	3	33.00538069	94.25568899	82.00562733	33.00538069	48.61962317	28.32446935	131.2082826	168.8703808
1	20	0.392699082	3	42.8355534	51.49410725	49.76239648	42.8355534	34.88501658	39.443286	50.52269713	81.12542929
1	40	0.392699082	3	27.89724991	69.48156073	61.16469857	27.89724991	58.18740402	39.39193829	85.54396192	94.80293869
1	1	0.392699082	3	46.60437067	37.80315996	39.5634021	46.60437067	42.19152284	35.57597133	40.49101137	32.95413429
1	30	0.392699082	3	34.12264136	85.20978023	74.99235245	34.12264136	40.53813995	52.84612642	116.5595761	130.8952785
1	30	0.392699082	3	29.37655514	81.20012944	70.83541458	29.37655514	36.2764852	51.76206362	98.98151857	137.7804503
1	1	0.392699082	3	36.22785936	36.89790521	36.76389604	36.22785936	32.44238247	48.13853723	25.90405369	41.10664744
1	60	0.392699082	3	35.62582381	102.7282016	89.30772602	35.62582381	79.96734416	185.657648	79.09988454	66.18792956
1	60	0.392699082	3	31.39231202	89.71246048	78.04843079	31.39231202	37.58225395	89.99038692	159.917257	71.3599441
1	1	0.392699082	3	32.93687754	32.55275936	32.629583	32.93687754	23.0613314	25.92831001	46.66006286	34.56133318
1	40	0.392699082	3	54.06306249	93.22938451	85.39612011	54.06306249	57.10699183	69.60733327	73.6227152	172.5804977
1	1	0.392699082	3	29.15211047	37.78250653	36.05642732	29.15211047	30.71377891	41.29031626	41.80419411	37.32173684
1	60	0.392699082	4	37.96316955	45.22478323	43.7724605	37.96316955	38.10445801	55.55665537	21.33576118	65.90225838
1	30	0.392699082	4	27.05410715	60.38938566	53.72232996	27.05410715	42.43511535	46.25542132	63.72589384	89.14111211
1	20	0.392699082	4	27.83859118	88.32093343	76.22446498	27.83859118	34.93457195	75.58836422	122.5679597	120.1928378
1	50	0.392699082	4	47.61883281	72.52661272	67.54505674	47.61883281	51.94118307	68.40792675	107.4005397	62.35680138
1	50	0.392699082	4	33.63940099	136.3855564	115.8363253	33.63940099	48.63688595	123.4781152	188.2996671	185.1275571
1	30	0.392699082	4	31.05712804	127.2870091	108.0410329	31.05712804	30.7168196	116.3040625	193.7699573	168.3571971
1	30	0.392699082	4	37.76957665	44.34418493	43.02926327	37.76957665	32.20798089	46.22070728	55.03877203	43.90927953
1	1	0.392699082	4	37.42621527	37.9366868	37.83459249	37.42621527	38.56176068	28.2067219	39.69450631	45.28375831
1	10	0.392699082	4	36.39252567	31.82591868	32.73924008	36.39252567	26.21319946	34.80944999	38.88946222	27.39156305
1	20	0.392699082	4	26.81116339	155.6547762	129.8860536	26.81116339	54.55921723	173.6687289	206.9566979	187.4344606
1	50	0.392699082	4	29.60474446	148.4821619	124.7066784	29.60474446	79.67484653	176.2127043	118.2489435	219.7921533
1	10	0.392699082	4	25.29263853	64.6576671	56.78466138	25.29263853	38.62014672	53.60921031	65.18324767	101.2180637
1	20	0.392699082	4	43.71626519	35.24739187	36.94116653	43.71626519	42.72039575	37.5890132	23.96817917	36.71197934
1	40	0.392699082	4	55.18915773	76.01496114	71.84980046	55.18915773	23.86017061	73.5117271	111.7229211	94.9650257
1	1	0.392699082	4	44.69726781	33.95217583	36.10119423	44.69726781	45.41920523	40.44858537	25.45501074	24.48590197
1	1	0.392699082	4	42.03805489	32.52108546	34.42447935	42.03805489	31.08094429	29.81175434	36.73858558	32.45305764
1	10	0.392699082	4	23.58339996	34.53342296	32.34341836	23.58339996	45.88434197	31.57579133	30.12874598	30.54481258
1	1	0.392699082	4	29.58329927	33.1326611	32.42278873	29.58329927	37.23550778	25.17933878	43.59351858	26.52227926
1	1	0.392699082	4	39.07513398	29.6346639	31.52275791	39.07513398	29.36555149	26.23609048	29.82008835	33.11692527
1	60	0.392699082	4	53.54797892	55.32797486	54.97197567	53.54797892	47.89781575	33.29040706	35.12678375	104.9968929
1	60	0.392699082	4	42.0821669	80.90727042	73.14224972	42.0821669	40.62040396	84.33766726	97.45380206	101.2172084
1	10	0.392699082	4	40.98470674	35.8711682	36.89387591	40.98470674	35.38231318	48.75323881	27.12443476	32.22468607
1	1	0.392699082	4	33.56350752	35.63581834	35.22135617	33.56350752	26.77035844	42.99090935	39.65846578	33.12353978
1	20	0.392699082	4	50.46436817	38.01909429	40.50814906	50.46436817	45.37341354	25.37694667	42.64216054	38.68385641
1	60	0.392699082	4	48.79593603	100.3990839	90.07845436	48.79593603	31.02807461	47.80412497	149.2367031	173.5274331
1	40	0.392699082	4	36.02916688	94.45246629	82.76780641	36.02916688	37.20910918	46.02224555	152.2918819	142.2866285
1	60	0.392699082	4	45.35775801	142.4641352	123.0428597	45.35775801	62.92921987	197.0414696	179.0042997	130.8815515
1	1	0.392699082	4	28.54639457	39.15892711	37.0364206	28.54639457	37.15011105	30.60697777	42.76273957	46.11588005
1	40	0.392699082	4	30.81177308	64.46484309	57.73422908	30.81177308	32.19645605	24.51442029	54.1335034	147.0149926
1	20	0.392699082	4	24.05483972	53.8265864	47.87223707	24.05483972	38.0002588	31.87990328	90.09913649	55.32704706
1	20	0.392699082	4	48.93118211	32.84929778	36.06567464	48.93118211	44.82041438	35.12984198	27.94017572	23.50675902
1	10	0.392699082	4	26.38753322	59.2242064	52.65687177	26.38753322	47.25363077	41.46135955	62.6351205	85.54671479
1	60	0.392699082	4	26.64869232	80.33747003	69.59971448	26.64869232	29.19288922	75.39964466	105.8927351	110.8646111
1	30	0.392699082	4	50.50703259	33.09615272	36.5783287	50.50703259	32.10666066	20.57809032	32.97930782	46.7205521
1	20	0.392699082	4	42.49583794	38.51463276	39.31087379	42.49583794	49.04501729	33.39259322	31.1711581	40.44976243
1	30	0.392699082	4	34.59808874	53.89481725	50.03547155	34.59808874	41.0632481	31.33039968	55.04114406	88.14447716
1	50	0.392699082	4	33.15583107	57.77779328	52.85340084	33.15583107	50.63193371	56.80525301	55.18018247	68.49380391
1	10	0.392699082	4	38.04336116	129.9767973	111.59011	38.04336116	48.56581991	132.1529406	186.3249953	152.8634333
1	40	0.392699082	4	26.68612214	99.96132348	85.30628321	26.68612214	43.41338899	40.23877926	185.1687833	131.0243424
1	60	0.392699082	4	36.14240493	87.21048618	76.99686993	36.14240493	45.30318869	147.0777854	72.96006826	83.50090235
1	10	0.392699082	4	42.27853913	28.73738749	31.44561782	42.27853913	38.75112346	28.41746417	27.61282052	20.16814181
1	40	0.392699082	4	30.65272836	87.90707861	76.45620856	30.65272836	91.79116354	74.44608329	92.18971744	93.20135018
1	30	0.392699082	4	31.39609772	46.30662314	43.32451805	31.39609772	51.34373375	24.26484844	45.20908359	64.40882678
1	50	0.392699082	4	34.60297543	45.30866664	43.16752839	34.60297543	39.77579028	43.10822115	42.14038834	56.21026678
1	40	0.392699082	4	20.31603619	44.19200048	39.41680762	20.31603619	40.24946868	43.72619502	35.54068029	57.25165791
1	10	0.392699082	4	52.17928059	64.72495657	62.21582138	52.17928059	50.74742003	46.09760966	78.76766506	83.28713154
1	40	0.392699082	4	24.85830675	113.4310044	95.71646487	24.85830675	60.06066893	178.5559245	149.1743887	65.93303547
1	50	0.392699082	4	38.60790671	84.69724201	75.47937495	38.60790671	36.24942969	133.8401395	119.1947258	49.50467299
1	20	0.392699082	4	34.64094708	62.41194104	56.85774224	34.64094708	38.14750697	68.82517191	105.1612758	37.51380945
1	50	0.392699082	4	30.73656304	73.48587845	64.93601537	30.73656304	24.04814499	66.86302502	54.38361871	148.6487251
1	1	0.392699082	4	24.59949249	36.68965594	34.27162325	24.59949249	25.40182799	44.72434151	30.93184865	45.7006056
1	50	0.392699082	4	44.202779	117.7213852	103.0176639	44.202779	53.49161745	178.9457433	165.446537	73.00164295
1	40	0.392699082	4	37.83620396	82.20318332	73.32978745	37.83620396	40.35646157	57.11743878	126.7202428	104.6185902
1	30	0.392699082	4	31.71175436	37.47696634	36.32392395	31.71175436	43.79472258	34.51086498	29.2056879	42.3965899
1	60	0.392699082	4	81.08116254	79.8824336	80.12217939	81.08116254	48.24563922	57.43449236	92.12156278	121.72804
1	30	0.392699082	4	37.13727304	93.61369	82.31840661	37.13727304	68.34431863	160.9040774	80.29597626	64.91038771
1	30	0.392699082	5	55.28613643	32.02031923	36.67348267	55.28613643	30.5287047	30.08159451	23.93975376	43.53122395
1	1	0.392699082	5	35.67789653	30.44525267	31.49178144	35.67789653	29.81763715	23.29059743	35.92572056	32.74705553
1	60	0.392699082	5	31.34418449	36.82758016	35.73090102	31.34418449	26.49423179	42.99534688	39.86407623	37.95666572
1	10	0.392699082	5	48.62512511	33.06403097	36.1762498	48.62512511	32.93938713	39.13119313	25.34496367	34.84057995
1	20	0.392699082	5	26.79234846	113.3108894	96.00718119	26.79234846	27.38857764	102.8431315	160.1184457	162.8934027
1	1	0.392699082	5	30.19744047	39.50222743	37.64127003	30.19744047	41.33139369	44.98244864	34.07871394	37.61635343
1	20	0.392699082	5	31.05406089	51.15330847	47.13345895	31.05406089	46.44924584	45.98755841	48.93479555	63.24163408
1	1	0.392699082	5	36.7903806	34.82854661	35.22091341	36.7903806	35.75648384	32.66339478	36.81540943	34.07889838
1	40	0.392699082	5	31.15517078	54.90615636	50.15595924	31.15517078	34.85105034	37.30722645	49.67619026	97.79015838
1	50	0.392699082	5	38.00640383	37.60190179	37.6828022	38.00640383	38.69645578	41.44630183	33.32791994	36.93692963
1	30	0.392699082	5	41.76518914	49.39539706	47.86935548	41.76518914	41.16200103	40.30450629	45.02207068	71.09301025
1	30	0.392699082	5	27.65886924	114.3084103	96.97850209	27.65886924	62.01942069	70.39792769	170.9719	153.8443929
1	20	0.392699082	5	36.04898357	77.95658994	69.57506867	36.04898357	52.77657239	31.14331933	99.94437209	127.962096
1	1	0.392699082	5	23.99579217	29.12648701	28.10034805	23.99579217	29.73818168	20.80832394	37.7719492	28.18749324
1	20	0.392699082	5	24.05468699	91.51562653	78.02343862	24.05468699	36.93658037	44.93884584	145.0803133	139.1067666
1	40	0.392699082	5	36.11248917	89.75096529	79.02327006	36.11248917	39.72939161	48.60161405	97.35491389	173.3179416
1	50	0.392699082	5	30.21364608	104.0461163	89.27962225	30.21364608	73.56401649	172.6807458	104.9528836	64.98681927
1	50	0.392699082	5	34.63530827	56.5328935	52.15337645	34.63530827	20.67565678	38.96933917	76.84337053	89.64320751
1	10	0.392699082	5	22.04011659	59.36580132	51.90066437	22.04011659	29.67154167	38.08341813	51.89695642	117.811289
1	50	0.392699082	5	40.46377802	44.31393409	43.54390288	40.46377802	35.08534703	29.7744867	46.68542473	65.71047791
1	60	0.392699082	5	29.01879576	106.0315954	90.62903547	29.01879576	57.40237355	123.4349652	122.2194311	121.0696118
1	30	0.392699082	5	30.35604153	64.48675956	57.66061595	30.35604153	33.01331608	31.53276809	45.68228855	147.7186655
1	60	0.392699082	5	44.33165327	87.10448458	78.54991832	44.33165327	42.05773255	125.6943953	125.1037238	55.56208659
1	40	0.392699082	5	39.75059312	56.925162	53.49024823	39.75059312	31.92430929	41.96920361	82.52289394	71.28424117
1	1	0.392699082	5	37.7767385	39.75768703	39.36149732	37.7767385	34.2036785	43.76616494	36.00181564	45.05908902
1	20	0.392699082	5	38.3450153	34.06568793	34.9215534	38.3450153	26.33381787	28.31077882	32.19758124	49.42057377
1	20	0.392699082	5	20.06260044	127.0268231	105.6339786	20.06260044	45.39421197	53.31983238	190.2567464	219.1365017
1	40	0.392699082	5	47.14431699	45.87681512	46.1303155	47.14431699	42.32096852	73.31715056	29.74353197	38.12560945
1	60	0.392699082	5	32.64543073	68.41346889	61.25986125	32.64543073	43.52942166	50.10920036	98.97643459	81.03881893
1	30	0.392699082	5	30.05282302	45.0163955	42.023681	30.05282302	43.08519387	33.97655888	49.72921444	53.2746148
1	60	0.392699082	5	40.47242585	41.02551663	40.91489847	40.47242585	38.47675512	47.50825471	35.34143928	42.7756174
1	10	0.392699082	5	25.80500121	45.34012661	41.43310153	25.80500121	33.86707819	41.49514914	42.00242331	63.99585581
1	30	0.392699082	5	50.24575465	72.44068067	68.00169546	50.24575465	54.68280919	44.75113904	96.27097599	94.05779844
1	60	0.392699082	5	49.40582512	51.18285227	50.82744684	49.40582512	27.48666379	79.94773224	52.39109847	44.90591459
1	10	0.392699082	5	28.91607823	38.84040206	36.85553729	28.91607823	37.4674521	43.57355385	35.46615957	38.85444271
1	60	0.392699082	5	61.81755505	101.2679163	93.37784405	61.81755505	31.21916517	66.37774988	147.7299685	159.7447816
1	20	0.392699082	5	24.97138035	48.3481192	43.67277143	24.97138035	42.77422897	31.25147135	45.15439107	74.21238542
1	50	0.392699082	5	39.1600091	35.70688714	36.39751153	39.1600091	26.99875973	31.00110685	40.8795537	43.94812828
1	50	0.392699082	5	41.94066622	74.99941894	68.3876684	41.94066622	25.55246931	27.06960353	126.1742033	121.2013996
1	40	0.392699082	5	21.92457717	67.70652788	58.55013774	21.92457717	35.07436084	48.36946991	83.75759097	103.6246898
1	1	0.392699082	5	28.87385112	39.40734211	37.30064391	28.87385112	38.58158701	34.40709729	34.84716323	49.79352088
1	10	0.392699082	5	32.1710818	81.95646257	71.99938642	32.1710818	38.91970125	41.2921169	113.7835884	133.8304437
1	40	0.392699082	5	43.52294449	102.0446721	90.3403266	43.52294449	39.35035485	129.8144827	113.6734979	125.340353
1	50	0.392699082	5	30.19446659	38.27914929	36.66221275	30.19446659	34.7835873	52.16635078	33.85392115	32.31273793
1	10	0.392699082	5	24.21729373	39.22702774	36.22508094	24.21729373	46.84370462	29.66679217	42.48826623	37.90934794
1	50	0.392699082	5	49.37498933	91.69185399	83.22848106	49.37498933	81.87675656	114.5163048	74.59914364	95.77521099
1	1	0.392699082	5	41.98788422	35.94651956	37.15479249	41.98788422	34.70095352	33.47782176	32.15454946	43.45275351
1	10	0.392699082	5	25.30053811	35.62433141	33.55957275	25.30053811	43.63342769	28.81495879	37.27329004	32.7756491
1	40	0.392699082	5	41.6127052	33.82643077	35.38368565	41.6127052	31.72509592	32.6745833	36.66537848	34.24066537
1	30	0.392699082	5	38.36580368	89.0296249	78.89686066	38.36580368	37.79385103	54.10614787	124.0201808	140.1983199
1	60	0.392699082	5	47.81484105	37.28825261	39.3935703	47.81484105	44.2520346	35.25586886	39.01733699	30.62776998
1	20	0.392699082	5	45.98316213	55.68835416	53.74731575	45.98316213	25.54590506	49.34999402	39.92103516	107.9364824
1	40	0.392699082	5	31.11124246	33.67290495	33.16057245	31.11124246	45.21054208	29.41820064	28.46792384	31.59495323
1	10	0.392699082	5	65.19409247	43.22216688	47.616552	65.19409247	33.17548411	49.55745055	40.7615463	49.39418657
1	1	0.392699082	5	39.25622672	31.80074807	33.2918438	39.25622672	33.68141402	33.46044746	37.15169754	22.90943328
1	30	0.392699082	5	32.27465588	30.48588601	30.84363999	32.27465588	34.45776448	41.12497607	20.56463935	25.79616415
1	10	0.392699082	6	43.94200436	64.40936334	60.31589154	43.94200436	35.13572568	46.617127	69.53572408	106.3488766
1	60	0.392699082	6	28.39433417	87.96552	76.05128283	28.39433417	42.64596482	166.7171062	71.80517296	70.69383599
1	30	0.392699082	6	42.47852246	56.65365215	53.81862621	42.47852246	40.45316781	28.73901119	75.94447573	81.47795388
1	20	0.392699082	6	30.24628197	74.58914309	65.72057087	30.24628197	37.35502947	142.083044	86.5580478	32.36045112
1	30	0.392699082	6	48.41397331	103.7524465	92.6847519	48.41397331	28.46014376	107.1319326	157.3506417	122.0670681
1	30	0.392699082	6	40.26894186	37.03009734	37.67786625	40.26894186	37.63650904	41.47130347	35.10366916	33.9089077
1	50	0.392699082	6	40.50803185	27.98441551	30.48913878	40.50803185	27.46290363	34.46425903	14.79945858	35.21104083
1	50	0.392699082	6	27.6289579	64.61829519	57.22042773	27.6289579	48.43601249	72.28078241	48.56309859	89.19328726
1	30	0.392699082	6	76.16460824	39.25119547	46.63387802	76.16460824	34.5896443	34.27182756	40.73015501	47.41315501
1	20	0.392699082	6	68.01316275	38.02313139	44.02113766	68.01316275	35.40230898	43.48386933	39.11295926	34.093388
1	40	0.392699082	6	80.38204841	63.95666525	67.24174188	80.38204841	49.29373118	57.85233213	89.34067278	59.33992491
1	1	0.392699082	6	40.97753076	40.45257739	40.55756806	40.97753076	29.56909271	45.43019311	36.99640153	49.8146222
1	40	0.392699082	6	40.73170997	37.51200284	38.15594427	40.73170997	35.70204966	42.72022197	38.99271282	32.63302694
1	10	0.392699082	6	32.76451019	56.23509405	51.54097728	32.76451019	34.88797024	34.16162045	48.93541372	106.9553718
1	40	0.392699082	6	35.55875018	85.45776689	75.47796355	35.55875018	40.15759105	85.32698338	71.52761921	144.8188739
1	40	0.392699082	6	28.04902523	52.65677643	47.73522619	28.04902523	50.4779605	29.72455961	48.27356564	82.15101996
1	1	0.392699082	6	48.22708429	40.65845341	42.17217959	48.22708429	47.26249581	52.60097674	19.10133718	43.66900391
1	60	0.392699082	6	38.80064406	90.93252771	80.50615098	38.80064406	29.26349745	83.86429695	96.63452431	153.9677921
1	10	0.392699082	6	38.20787356	35.5225013	36.05957575	38.20787356	25.43824737	23.52612215	41.91695845	51.20867721
1	30	0.392699082	6	47.79321497	46.19019733	46.51080086	47.79321497	39.74749274	31.19411544	67.63740248	46.18177866
1	60	0.392699082	6	40.38952559	92.42459124	82.01757811	40.38952559	39.95882402	69.44188364	146.9741529	113.3235044
1	1	0.392699082	6	33.98896863	41.46729282	39.97162799	33.98896863	45.93946075	44.75475691	37.54144767	37.63350597
1	30	0.392699082	6	47.78897088	109.6412943	97.27082959	47.78897088	61.76967873	98.00499883	135.914236	142.8762635
1	10	0.392699082	6	31.51578948	28.93785529	29.45344213	31.51578948	28.40601894	32.1822516	33.64689251	21.51625811
1	20	0.392699082	6	82.57109866	32.11310901	42.20470694	82.57109866	25.08125936	46.36701234	33.62253024	23.3816341
1	40	0.392699082	6	25.57306671	89.34285841	76.58890007	25.57306671	33.8980293	86.81232504	156.785132	79.87594732
1	50	0.392699082	6	38.32178134	61.73427141	57.05177339	38.32178134	27.30195514	37.31614008	78.4999511	103.8190393
1	20	0.392699082	6	40.39763131	55.99679247	52.87696024	40.39763131	31.75727891	57.99768124	85.17964359	49.05256614
1	1	0.392699082	6	38.62656058	36.30987284	36.77321039	38.62656058	35.54249725	41.96268034	38.35480551	29.37950826
1	20	0.392699082	6	36.57569404	37.40097846	37.23592157	36.57569404	43.22728479	25.77133169	41.93549686	38.66980049
1	40	0.392699082	6	22.7091474	97.39540121	82.45815045	22.7091474	30.4855072	87.99497959	134.4080506	136.6930675
1	10	0.392699082	6	29.85537667	32.66975281	32.10687758	29.85537667	35.63398312	18.75980178	34.62069622	41.66453013
1	50	0.392699082	6	30.26811911	89.41142591	77.58276455	30.26811911	46.70291134	105.3021579	87.02960999	118.6110244
1	50	0.392699082	6	35.28112585	114.5950503	98.73226541	35.28112585	36.98934283	157.0531017	160.6455937	103.6921631
1	50	0.392699082	6	29.63530376	59.39771179	53.44523018	29.63530376	26.11439743	62.68840168	76.10206211	72.68598595
1	1	0.392699082	6	34.38707088	26.71238889	28.24732529	34.38707088	28.03829652	22.24458238	36.66217139	19.90450526
1	60	0.392699082	6	39.19698604	113.150807	98.36004284	39.19698604	48.85375685	102.3148911	132.0786742	169.355906
1	60	0.392699082	6	29.97290793	61.60358299	55.27744798	29.97290793	38.39225902	57.43164019	95.20844504	55.3819877
1	60	0.392699082	6	30.33705908	120.7900532	102.6994544	30.33705908	82.94423567	221.0311436	81.8440776	97.34075599
1	40	0.392699082	6	55.46887303	68.79838383	66.13248167	55.46887303	32.82865916	78.13498283	80.36733733	83.86255598
1	1	0.392699082	6	36.32859577	36.38247128	36.37169618	36.32859577	48.09669311	40.16845291	28.63200314	28.63273597
1	60	0.392699082	6	49.45992507	98.90930327	89.01942763	49.45992507	45.60625923	126.1935529	160.2843283	63.55307257
1	30	0.392699082	6	32.96597676	36.32333043	35.6518597	32.96597676	29.48739311	38.03641524	35.93653944	41.83297393
1	10	0.392699082	6	35.91969414	36.90988128	36.71184385	35.91969414	47.57932122	16.26420534	35.17126628	48.62473226
1	10	0.392699082	6	36.67144023	29.38158153	30.83955327	36.67144023	23.7352734	29.20059347	26.43133884	38.15912042
1	60	0.392699082	6	52.67930804	90.15908751	82.66313161	52.67930804	37.45888218	73.85052372	92.43707277	156.8898714
1	20	0.392699082	6	34.74139785	60.54169357	55.38163442	34.74139785	37.54387173	39.73702293	94.15096283	70.73491678
1	40	0.392699082	6	29.32283347	115.558903	98.31168906	29.32283347	39.79156334	134.3221428	141.0129765	147.1089292
1	20	0.392699082	6	24.41381401	32.23913122	30.67406777	24.41381401	43.25058901	22.14444004	35.07749255	28.48400326
1	1	0.392699082	6	36.71950758	30.36486878	31.63579654	36.71950758	40.18793815	22.89441442	31.47931651	26.89780603
1	10	0.392699082	6	36.03035092	40.60728454	39.69189781	36.03035092	52.08335153	43.34388737	40.19362871	26.80827054
1	20	0.392699082	6	38.42464679	74.14862486	67.00382924	38.42464679	36.31086801	25.09650802	77.04773784	158.1393856
1	50	0.392699082	6	31.79867207	45.27429459	42.57917009	31.79867207	40.62309019	41.84562336	37.31335948	61.31510533
1	30	0.392699082	6	34.60546566	34.37264228	34.41920696	34.60546566	37.90730887	41.33863404	29.72490038	28.51972584
1	1	0.392699082	6	49.96145172	34.80008191	37.83235587	49.96145172	36.75822796	25.68532184	32.11972268	44.63705516
1	50	0.392699082	6	36.95947767	64.89445918	59.30746288	36.95947767	41.48607895	29.52141469	77.42014569	111.1501974
2	40	0.392699082	1	64.95182821	87.45053278	82.95079187	64.95182821	35.35414793	79.77696552	107.3064045	127.3646132
2	10	0.392699082	1	40.37229123	36.53634223	37.30353203	40.37229123	22.90275566	29.25991393	51.99508907	41.98761025
2	1	0.392699082	1	44.08378346	43.24046281	43.40912694	44.08378346	56.05003569	33.53322264	37.5564763	45.8221166
2	1	0.392699082	1	28.4644924	38.00020141	36.09305961	28.4644924	23.59376982	49.89988116	35.86870746	42.63844719
2	10	0.392699082	1	42.92285158	121.2837821	105.611596	42.92285158	32.83931472	85.14379056	175.0950828	192.0569402
2	20	0.392699082	1	50.14507966	91.30092132	83.06975299	50.14507966	66.94652525	69.85712713	128.9182391	99.48179382
2	30	0.392699082	1	82.54952728	81.21207734	81.47956733	82.54952728	47.1911135	68.12725083	71.19805264	138.3318924
2	1	0.392699082	1	35.14189428	29.72803232	30.81080471	35.14189428	27.02828372	28.65320583	34.31925493	28.91138479
2	40	0.392699082	1	39.88821455	132.2444978	113.7732412	39.88821455	49.68284505	155.1161976	169.4544347	154.724514
2	10	0.392699082	1	35.11570768	57.49116738	53.01607544	35.11570768	42.30813144	48.52983304	61.70090841	77.42579662
2	1	0.392699082	1	62.62648148	32.4668514	38.49877741	62.62648148	30.66486346	26.85247492	34.73582945	37.61423775
2	50	0.392699082	1	56.09486395	94.57269507	86.87712885	56.09486395	56.75048728	78.11404102	98.226103	145.200149
2	40	0.392699082	1	49.5933776	89.00666836	81.12401021	49.5933776	44.52076541	55.84115827	140.7722511	114.8924987
2	50	0.392699082	1	78.9444911	124.9406055	115.7413826	78.9444911	72.15711068	162.0259133	137.1019203	128.4774776
2	60	0.392699082	1	61.57539027	77.8951755	74.63121846	61.57539027	36.01761264	65.35999852	92.82491402	117.3781768
2	10	0.392699082	1	71.99954358	85.78254075	83.02594132	71.99954358	38.62338276	84.96661929	126.871115	92.66904596
2	60	0.392699082	1	39.52605758	118.4003866	102.6255208	39.52605758	45.02826756	122.8978771	164.081023	141.5943787
2	10	0.392699082	1	61.48777082	52.04032236	53.92981205	61.48777082	47.18839648	30.06722216	54.88536327	76.02030752
2	30	0.392699082	1	47.16752274	71.53859469	66.6643803	47.16752274	64.92656499	90.34404648	87.3418233	43.541944
2	60	0.392699082	1	42.45857801	110.522704	96.90987877	42.45857801	39.02727499	63.93867173	181.4065274	157.7183418
2	20	0.392699082	1	60.42884398	134.4902702	119.6779849	60.42884398	64.62595383	154.8724218	188.5455708	129.9171343
2	1	0.392699082	1	49.54584679	36.75016405	39.3093006	49.54584679	32.40459675	28.72601551	50.56073867	35.30930527
2	50	0.392699082	1	86.13524416	73.43159311	75.97232332	86.13524416	67.79785733	93.71624101	86.36468169	45.84759243
2	40	0.392699082	1	54.50144508	71.70016348	68.2604198	54.50144508	50.09356367	84.24463057	85.55706744	66.90539223
2	40	0.392699082	1	48.22968723	73.20583405	68.21060468	48.22968723	47.47051199	60.21529871	99.19883528	85.9386902
2	20	0.392699082	1	78.77774212	53.75242853	58.75749125	78.77774212	36.07878107	35.00160812	67.00939883	76.91992612
2	40	0.392699082	1	46.2536523	78.67992937	72.19467396	46.2536523	43.90111837	84.60974328	45.05151414	141.1573417
2	10	0.392699082	1	42.95563775	50.82646586	49.25230024	42.95563775	41.75731638	27.96389908	55.98547255	77.59917544
2	20	0.392699082	1	84.08939455	185.9456601	165.574407	84.08939455	75.3865185	205.3915011	222.8010131	240.2036075
2	1	0.392699082	1	37.25383081	37.94593006	37.80751021	37.25383081	23.0940841	41.10815994	42.49784557	45.08363065
2	20	0.392699082	1	61.51210052	71.8837443	69.80941554	61.51210052	45.226498	56.78807533	83.53142729	101.9889766
2	20	0.392699082	1	54.3451049	87.42922089	80.81239769	54.3451049	35.86335864	52.10461838	89.37337589	172.3755307
2	50	0.392699082	1	38.14010659	76.02155276	68.44526353	38.14010659	63.67073101	22.59818018	66.48356168	151.3337382
2	30	0.392699082	1	43.07430589	60.13785279	56.72514341	43.07430589	54.379349	50.88237305	33.74539826	101.5442909
2	60	0.392699082	1	39.74235658	94.84005214	83.82051303	39.74235658	63.75345755	139.6202426	138.8258739	37.16063456
2	60	0.392699082	1	40.34750513	47.81733347	46.3233678	40.34750513	34.49857994	59.30601229	52.86183857	44.60290307
2	50	0.392699082	1	29.78337295	89.42548181	77.49706004	29.78337295	36.01111728	64.27676177	117.9016564	139.5123918
2	10	0.392699082	1	35.91129969	136.2429055	116.1765843	35.91129969	99.05533296	176.7034132	143.3304371	125.8824387
2	1	0.392699082	1	36.70879917	35.99004898	36.13379902	36.70879917	44.11585276	32.13175227	30.75544237	36.95714854
2	60	0.392699082	1	68.44399647	67.65171508	67.81017136	68.44399647	45.77954153	48.35795081	59.56660206	116.9027659
2	40	0.392699082	1	29.60116009	113.5363148	96.74928382	29.60116009	86.78075819	83.68603198	132.3353304	151.3431385
2	60	0.392699082	1	32.68941854	207.2723635	172.3557745	32.68941854	131.5615532	211.9582424	278.3573327	207.2123256
2	10	0.392699082	1	45.91530688	53.86914764	52.27837949	45.91530688	56.50094909	49.05727651	51.6323786	58.28598637
2	30	0.392699082	1	57.50254347	103.4456093	94.25699612	57.50254347	37.83037212	72.93523515	175.7167464	127.3000835
2	50	0.392699082	1	35.29998242	61.01464484	55.87171235	35.29998242	44.18935853	98.78552674	44.90732081	56.17637328
2	50	0.392699082	1	36.47448257	55.18696046	51.44446488	36.47448257	30.56260353	60.00755059	55.51647329	74.66121443
2	60	0.392699082	1	35.82635318	56.50019347	52.36542541	35.82635318	45.1580293	42.19359128	48.96008061	89.68907268
2	50	0.392699082	1	38.88409882	110.0416602	95.81014795	38.88409882	67.20386466	28.19352768	108.1174715	236.651777
2	20	0.392699082	1	78.41161116	74.59818618	75.36087117	78.41161116	52.22304147	48.3748538	76.37161011	121.4232393
2	30	0.392699082	1	128.8965793	56.8179491	71.23367513	128.8965793	28.38322258	47.44880394	72.91162413	78.52814575
2	30	0.392699082	1	36.52363256	105.3381932	91.57528107	36.52363256	50.62995509	119.6638865	162.5357808	88.5231504
2	1	0.392699082	1	74.14685683	35.14356256	42.94422141	74.14685683	45.14352211	32.52659885	29.28413743	33.61999182
2	40	0.392699082	1	42.14316466	97.48264443	86.41474848	42.14316466	36.00967022	69.70943594	126.73519	157.4762816
2	30	0.392699082	1	74.88349167	80.08917395	79.04803749	74.88349167	43.79363909	79.46211783	98.15303315	98.94790573
2	30	0.392699082	1	39.3522194	57.29830433	53.70908734	39.3522194	35.6596937	46.96098673	68.050538	78.52199889
2	20	0.392699082	1	33.99914522	47.78301808	45.02624351	33.99914522	65.72077021	39.93616476	35.9434295	49.53170786
2	10	0.392699082	2	73.35045141	49.91806097	54.60453906	73.35045141	50.97586066	70.26866684	34.17060752	44.25710889
2	10	0.392699082	2	54.59238939	31.22562109	35.89897475	54.59238939	23.24131385	32.59927837	28.59428915	40.46760298
2	1	0.392699082	2	30.74430544	39.5498743	37.78876053	30.74430544	36.26709291	32.15349995	53.03253879	36.74636554
2	1	0.392699082	2	44.40554879	31.53410938	34.10839726	44.40554879	36.49651199	25.4710782	41.28370444	22.88514288
2	1	0.392699082	2	32.91712971	47.4903906	44.57573842	32.91712971	37.62763367	50.56568287	53.5394959	48.22874993
2	60	0.392699082	2	39.95933347	99.68306504	87.73831873	39.95933347	59.36269423	58.69745195	143.6098038	137.0623102
2	10	0.392699082	2	31.82275029	55.86260911	51.05463735	31.82275029	53.14139993	65.54380649	66.60294725	38.16228276
2	30	0.392699082	2	30.20056068	79.38615915	69.54903945	30.20056068	34.15696485	85.04213532	109.7743421	88.57119435
2	10	0.392699082	2	25.53641761	44.9218034	41.04472624	25.53641761	50.25454412	45.99518543	40.14964022	43.28784383
2	40	0.392699082	2	35.7016162	47.96364446	45.5112388	35.7016162	39.13070519	36.20205605	36.38457637	80.13724021
2	50	0.392699082	2	26.75052106	82.56355278	71.40094643	26.75052106	46.34925936	74.89176694	118.0186245	90.99456033
2	10	0.392699082	2	59.73446432	35.29454754	40.1825309	59.73446432	44.41460605	23.57244698	44.41858693	28.7725502
2	50	0.392699082	2	36.41847397	69.27596485	62.70446667	36.41847397	45.30421595	81.05986712	92.00820533	58.73157098
2	1	0.392699082	2	44.85820131	38.15245706	39.49360591	44.85820131	40.32200378	33.24267229	44.72993033	34.31522183
2	20	0.392699082	2	64.65176551	49.35270994	52.41252106	64.65176551	38.53828565	42.07667827	52.21140419	64.58447165
2	30	0.392699082	2	37.08579254	80.95641122	72.18228748	37.08579254	52.53189818	120.3018553	110.7184733	40.2734181
2	1	0.392699082	2	51.78555558	39.77000552	42.17311553	51.78555558	44.57690575	31.29560877	49.00774541	34.19976216
2	30	0.392699082	2	28.03220427	41.59077688	38.87906236	28.03220427	28.58740652	27.43639736	44.57599779	65.76330584
2	50	0.392699082	2	60.27914763	50.71318038	52.62637383	60.27914763	73.21371823	35.71277356	31.03121518	62.89501455
2	50	0.392699082	2	50.90095187	42.51302731	44.19061222	50.90095187	38.42866648	42.41912426	47.67147249	41.53284602
2	60	0.392699082	2	57.65528422	82.82318932	77.7896083	57.65528422	47.82094102	86.35821388	90.22559887	106.8880035
2	10	0.392699082	2	31.53318066	59.19758166	53.66470146	31.53318066	38.69359691	56.63005495	90.54137857	50.92529621
2	60	0.392699082	2	38.40671424	45.51250573	44.09134743	38.40671424	26.80783859	39.99706449	35.88670159	79.35841826
2	60	0.392699082	2	39.5345647	75.07799317	67.96930748	39.5345647	83.65155463	68.30697961	96.83632241	51.51711604
2	50	0.392699082	2	60.59734736	142.2027588	125.8816765	60.59734736	85.1575443	159.3398862	149.7317165	174.5818882
2	60	0.392699082	2	51.38021815	93.72439829	85.25556226	51.38021815	25.71022982	42.27356227	131.7267	175.187101
2	30	0.392699082	2	45.4119717	49.53841873	48.71312933	45.4119717	49.23103561	52.56725057	41.88693846	54.4684503
2	40	0.392699082	2	26.86133093	98.95075638	84.53287129	26.86133093	34.88057261	69.3829427	182.2065505	109.3329598
2	20	0.392699082	2	42.58226767	49.32004426	47.97248894	42.58226767	28.14320949	41.28650795	33.85066102	93.99979857
2	40	0.392699082	2	64.52087839	95.20465824	89.06790227	64.52087839	65.29087751	107.8128178	123.6578624	84.05707529
2	40	0.392699082	2	37.98171655	77.92668785	69.93769359	37.98171655	36.6562993	51.6425364	67.63399823	155.7739175
2	20	0.392699082	2	51.3245089	84.32918769	77.72825193	51.3245089	53.61651253	86.5502724	105.5256218	91.62434406
2	30	0.392699082	2	37.10705123	56.29728398	52.45923743	37.10705123	71.71773203	77.13479837	26.99198209	49.34462343
2	60	0.392699082	2	31.0394033	131.8585856	111.6947492	31.0394033	52.41266007	107.6866962	179.7535937	187.5813926
2	20	0.392699082	2	45.20018325	53.63260474	51.94612044	45.20018325	68.17547541	45.16602603	36.96236492	64.2265526
2	50	0.392699082	2	20.95703405	84.58334343	71.85808155	20.95703405	43.09254015	107.6684118	107.9042099	79.66821185
2	20	0.392699082	2	55.38322655	107.252219	96.8784205	55.38322655	29.72966149	86.41705107	167.6251998	145.2369636
2	40	0.392699082	2	48.43678298	59.99611247	57.68424657	48.43678298	55.69809143	52.51139934	53.10298906	78.67197003
2	50	0.392699082	2	58.79807631	89.91694618	83.6931722	58.79807631	38.49272277	91.90530943	102.0454944	127.2242581
2	60	0.392699082	2	40.64736792	101.5129053	89.33979782	40.64736792	58.70018185	109.0513155	146.0175879	92.28253598
2	40	0.392699082	2	63.07549836	57.2918727	58.44859783	63.07549836	57.56708205	54.05825266	58.00578851	59.53636759
2	1	0.392699082	2	37.96111207	34.97042543	35.56856276	37.96111207	34.03919149	29.43257432	41.71453599	34.69539991
2	50	0.392699082	2	30.70956743	35.2194852	34.31750165	30.70956743	48.46533876	37.48580552	25.47950586	29.44729066
2	30	0.392699082	2	35.34285155	48.78134413	46.09364561	35.34285155	42.75860154	62.20855496	64.68333039	25.47488962
2	20	0.392699082	2	34.45335764	47.07825365	44.55327445	34.45335764	54.46673466	40.62855529	42.56043551	50.65728914
2	20	0.392699082	2	37.50886099	42.13519467	41.20992794	37.50886099	45.81125043	40.94043991	41.69185584	40.09723251
2	1	0.392699082	2	36.7382951	44.40698931	42.87325047	36.7382951	32.35985517	48.54385455	53.97204477	42.75220277
2	60	0.392699082	2	42.42209869	60.52703809	56.90605021	42.42209869	63.28812261	68.88448969	40.6413467	69.29419333
2	1	0.392699082	2	23.63464844	37.17094555	34.46368612	23.63464844	31.85289029	34.11144552	39.307645	43.41180138
2	40	0.392699082	2	67.59908498	85.62588035	82.02052128	67.59908498	50.98006378	47.52343011	119.5597657	124.4402618
2	10	0.392699082	2	59.13134977	38.84148177	42.89945537	59.13134977	46.2561	24.85547631	50.85343691	33.40091386
2	30	0.392699082	2	40.85557783	89.74313282	79.96562182	40.85557783	40.80533732	85.78913257	120.732665	111.6453964
2	20	0.392699082	2	31.0223417	93.77349006	81.22326039	31.0223417	82.668539	112.9485083	112.4630091	67.01390382
2	30	0.392699082	2	24.89893332	65.31523471	57.23197443	24.89893332	49.06432873	99.36232544	61.81923976	51.01504492
2	10	0.392699082	2	37.44262509	64.57415224	59.14784681	37.44262509	46.78646081	46.47863674	32.44852374	132.5829877
2	40	0.392699082	2	49.47288724	62.96551444	60.266989	49.47288724	62.72942671	72.14250768	68.56812078	48.4220026
2	60	0.392699082	3	100.0376878	86.68073952	89.35212918	100.0376878	75.25931338	106.8929712	70.64086113	93.92981238
2	20	0.392699082	3	28.60664949	105.1136429	89.81224421	28.60664949	112.7025682	80.78250613	86.69278745	140.2767098
2	60	0.392699082	3	33.43574024	176.6842212	148.034525	33.43574024	75.00196781	203.5378706	240.3238666	187.8731796
2	30	0.392699082	3	103.8067961	171.6804184	158.1056939	103.8067961	183.0897459	201.9529423	164.4504101	137.228575
2	50	0.392699082	3	61.42899238	44.99254984	48.27983835	61.42899238	39.40914539	80.46228365	23.84103321	36.25773711
2	60	0.392699082	3	42.8800779	50.35160224	48.85729738	42.8800779	40.69076914	33.70597253	68.56553991	58.44412739
2	50	0.392699082	3	38.15119439	83.90881061	74.75728737	38.15119439	55.64944799	137.9514298	65.48288884	76.55147587
2	50	0.392699082	3	64.58860322	115.70236	105.4796086	64.58860322	41.7074741	89.89453777	145.9122402	185.2951878
2	40	0.392699082	3	39.00017736	52.22776808	49.58224994	39.00017736	40.61679787	46.25486956	55.81075218	66.2286527
2	10	0.392699082	3	47.21997694	53.74960323	52.44367797	47.21997694	47.30714264	41.60671931	49.38169245	76.70285851
2	20	0.392699082	3	48.90824706	66.65806562	63.10810191	48.90824706	32.78594992	42.54732566	55.86624692	135.43274
2	10	0.392699082	3	43.02772865	37.72320054	38.78410616	43.02772865	25.49410185	52.70578119	46.66937145	26.02354768
2	30	0.392699082	3	35.1260957	52.7009944	49.18601466	35.1260957	32.12823733	37.06445573	71.42434438	70.18694016
2	40	0.392699082	3	34.18421883	87.07035738	76.49312967	34.18421883	57.23723717	65.73123687	66.87528226	158.4376732
2	1	0.392699082	3	28.48072742	41.44926798	38.85555987	28.48072742	61.88519374	24.696342	28.81429714	50.40123905
2	10	0.392699082	3	49.19995408	58.97639007	57.02110287	49.19995408	58.22716161	57.38177166	59.32051275	60.97611427
2	40	0.392699082	3	59.70338939	117.8919141	106.2542092	59.70338939	39.32480974	111.5904007	186.6750918	133.9773542
2	10	0.392699082	3	36.418033	70.62631977	63.78466242	36.418033	52.12885365	53.8056981	56.86051654	119.7102108
2	30	0.392699082	3	35.76531153	59.14731671	54.47091567	35.76531153	33.75189022	63.02059201	87.82907739	51.9877072
2	1	0.392699082	3	46.3627735	45.56685162	45.726036	46.3627735	28.77706905	54.31177178	46.44460247	52.73396319
2	40	0.392699082	3	38.31064652	90.00399312	79.6653238	38.31064652	23.65571317	41.14311231	98.73243434	196.4847126
2	60	0.392699082	3	52.03851065	88.15822739	80.93428405	52.03851065	46.05759591	71.2028939	113.1305343	122.2418855
2	50	0.392699082	3	54.01477214	93.73655969	85.79220218	54.01477214	57.59790268	37.87135976	115.3243145	164.1526619
2	20	0.392699082	3	43.51567171	132.4102948	114.6313702	43.51567171	77.89948674	116.2019124	175.4241841	160.1155961
2	1	0.392699082	3	28.06678704	35.19658902	33.77062863	28.06678704	46.24239191	30.92227956	25.2580042	38.36368041
2	20	0.392699082	3	38.6008699	51.70345889	49.08294109	38.6008699	45.76286841	48.94431333	39.51454296	72.59211085
2	20	0.392699082	3	24.74401989	60.68610815	53.49769049	24.74401989	39.14068968	44.87761154	63.68997242	95.03615894
2	20	0.392699082	3	53.13453571	81.63178278	75.93233336	53.13453571	61.99903484	84.00185711	52.04198693	128.4842522
2	60	0.392699082	3	66.583341	126.5661899	114.5696201	66.583341	68.85594173	145.2857201	147.1191142	145.0039836
2	1	0.392699082	3	35.57581956	40.34120378	39.38812694	35.57581956	37.4226299	39.23882359	46.29098624	38.4123754
2	50	0.392699082	3	39.81591225	146.4314642	125.1083538	39.81591225	90.30023122	176.6473462	174.2567622	144.5215172
2	60	0.392699082	3	45.91205597	106.0108853	93.99111945	45.91205597	94.03619237	165.4745758	52.13679169	112.3959814
2	60	0.392699082	3	58.85845163	73.42401314	70.51090084	58.85845163	39.63870894	58.7700166	139.769599	55.51772801
2	1	0.392699082	3	28.10942126	41.64051983	38.93430011	28.10942126	48.5602135	56.62935965	30.42386729	30.94863887
2	20	0.392699082	3	33.16372532	58.7163181	53.60579954	33.16372532	65.9242939	52.73954206	54.81421522	61.38722121
2	40	0.392699082	3	76.0972619	70.13850085	71.33025306	76.0972619	42.18620222	50.05401674	79.82388143	108.489903
2	30	0.392699082	3	36.96281745	66.5379923	60.62295733	36.96281745	35.68455551	74.56080135	91.64662093	64.25999139
2	40	0.392699082	3	29.27271958	152.0497456	127.4943404	29.27271958	95.84667034	191.59587	148.2429359	172.5135061
2	10	0.392699082	3	28.72188551	43.12380317	40.24341963	28.72188551	25.8074814	38.83168192	58.88021629	48.97583305
2	1	0.392699082	3	26.41373713	41.76098119	38.69153238	26.41373713	35.38415308	40.74935888	45.82072446	45.08968833
2	40	0.392699082	3	56.39009083	85.35163294	79.55932452	56.39009083	80.44491462	78.18695711	93.0877149	89.68694515
2	10	0.392699082	3	49.03829269	55.45453933	54.17129	49.03829269	72.72171249	70.79222956	43.87248644	34.43172882
2	30	0.392699082	3	52.71247338	76.51283879	71.75276571	52.71247338	66.02423111	55.40602687	60.52537832	124.0957189
2	30	0.392699082	3	41.32410563	100.7376279	88.85492347	41.32410563	44.9131082	53.98904688	127.6764007	176.3719559
2	60	0.392699082	3	48.55394532	130.438898	114.0619074	48.55394532	40.32022266	113.078921	227.6917677	140.6646804
2	50	0.392699082	3	26.93874089	121.8480858	102.8662168	26.93874089	75.4925035	117.7671246	131.7823855	162.3503296
2	50	0.392699082	3	29.45137448	99.26455743	85.30192084	29.45137448	57.4434045	58.99298606	150.5918325	130.0300067
2	20	0.392699082	3	22.0231534	41.9652292	37.97681404	22.0231534	41.05422399	40.49294112	41.39754093	44.91621075
2	10	0.392699082	3	35.61016925	79.83894875	70.99319285	35.61016925	56.09210874	40.00316927	85.34092668	137.9195903
2	30	0.392699082	3	39.04943577	96.75732526	85.21574736	39.04943577	41.77729648	89.56354283	142.0481598	113.6403019
2	50	0.392699082	3	25.91007772	155.5054397	129.5863673	25.91007772	31.03737772	152.1253939	228.2187002	210.6402869
2	10	0.392699082	3	29.39859462	41.31240669	38.92964428	29.39859462	32.70161383	37.05566858	48.0858745	47.40646986
2	1	0.392699082	3	34.15705631	50.23797402	47.02179047	34.15705631	50.00103637	35.71667644	65.43126036	49.80292289
2	30	0.392699082	3	30.98505144	45.74603101	42.7938351	30.98505144	37.60090373	40.53813048	34.29178341	70.55330643
2	1	0.392699082	3	30.28897465	42.30037962	39.89809863	30.28897465	43.11434303	35.49909541	31.02775195	59.56032809
2	40	0.392699082	3	44.45860889	117.3683211	102.7863786	44.45860889	58.49088428	123.574227	177.9080964	109.5000766
2	10	0.392699082	4	55.57873881	36.90515247	40.63986974	55.57873881	44.66543593	29.73715029	20.25149327	52.96653037
2	30	0.392699082	4	37.98022176	143.4540991	122.3593236	37.98022176	56.75188084	150.1148551	177.7900693	189.1595912
2	10	0.392699082	4	27.8090544	39.82679621	37.42324784	27.8090544	35.9933979	54.54641416	31.2053836	37.56198916
2	20	0.392699082	4	41.69837754	63.74744737	59.33763341	41.69837754	42.43814626	56.18018702	86.60023499	69.77122123
2	50	0.392699082	4	50.96883955	84.72936594	77.97726067	50.96883955	36.76510147	54.70851507	119.2547421	128.1891052
2	1	0.392699082	4	37.44574081	46.77847319	44.91192671	37.44574081	58.96708404	39.47236344	53.99403786	34.68040741
2	20	0.392699082	4	32.07459942	127.9772809	108.7967446	32.07459942	70.84089454	139.8726776	146.4315258	154.7640257
2	20	0.392699082	4	44.12889814	52.30355797	50.668626	44.12889814	47.08650286	36.70165658	85.27290919	40.15316323
2	30	0.392699082	4	30.60134737	57.39637884	52.03737255	30.60134737	56.37623561	23.16275443	88.08141556	61.96510977
2	30	0.392699082	4	59.11401076	104.36505	95.31484214	59.11401076	35.89332896	84.103316	152.3303599	145.133195
2	60	0.392699082	4	21.00852327	69.31864828	59.65662328	21.00852327	34.05651998	57.68056829	61.14893967	124.3885652
2	20	0.392699082	4	52.39453084	83.84626384	77.55591724	52.39453084	31.72559034	88.34481517	125.5192023	89.79544751
2	40	0.392699082	4	62.95602977	37.80904187	42.83843945	62.95602977	30.87742703	41.43020669	36.42611062	42.50242316
2	50	0.392699082	4	34.27286564	72.86205922	65.14422051	34.27286564	50.8786819	32.14278269	93.65768063	114.7690917
2	60	0.392699082	4	43.57070014	71.32827104	65.77675686	43.57070014	45.79128441	88.57473443	104.4052089	46.54185647
2	1	0.392699082	4	52.5586562	42.58180105	44.57717208	52.5586562	39.00905238	37.27923234	57.90688003	36.13203944
2	20	0.392699082	4	43.22437965	55.94688101	53.40238074	43.22437965	49.02790697	79.61807543	49.38023724	45.76130441
2	1	0.392699082	4	41.55042796	44.89317657	44.22462685	41.55042796	46.21957212	45.78800568	52.4792062	35.08592227
2	60	0.392699082	4	33.58377124	68.75546891	61.72112938	33.58377124	45.28922198	44.83717812	49.9182911	134.9771844
2	30	0.392699082	4	31.20951431	105.4268085	90.58334964	31.20951431	66.57876072	65.43674204	138.7236254	150.9681057
2	30	0.392699082	4	47.05373356	78.4899715	72.20272391	47.05373356	58.03734589	41.46740107	108.0683093	106.3868297
2	30	0.392699082	4	35.93322268	45.42533799	43.52691492	35.93322268	42.112156	38.89527551	35.53459014	65.15933029
2	40	0.392699082	4	32.85413452	54.8776981	50.47298538	32.85413452	53.29592707	29.70909655	83.43994599	53.0658228
2	60	0.392699082	4	46.89958862	40.24473061	41.57570221	46.89958862	40.54787894	32.05165948	32.76523149	55.61415255
2	10	0.392699082	4	55.58796538	47.99757465	49.5156528	55.58796538	37.8532493	53.82312786	61.70122362	38.61269782
2	50	0.392699082	4	81.92798567	110.8924441	105.0995524	81.92798567	72.56677655	113.0609584	154.7864572	103.1555841
2	10	0.392699082	4	43.84097915	54.14185616	52.08168076	43.84097915	49.04362869	17.39506345	60.63407109	89.4946614
2	50	0.392699082	4	69.74391331	99.09604888	93.22562176	69.74391331	61.75004281	81.83938956	122.6365395	130.1582236
2	60	0.392699082	4	56.78769081	51.77348684	52.77632763	56.78769081	29.26843993	42.36214068	42.01804767	93.44531907
2	10	0.392699082	4	42.94256064	42.45244343	42.55046687	42.94256064	27.93106637	43.34646715	45.44116368	53.09107654
2	40	0.392699082	4	62.42797173	77.00223337	74.08738104	62.42797173	35.28604499	56.8451531	75.88229417	139.9954412
2	1	0.392699082	4	43.73848969	43.79057778	43.78016016	43.73848969	52.81856014	35.61088253	38.68192324	48.05094521
2	40	0.392699082	4	44.45810165	81.573503	74.15042273	44.45810165	55.57378711	90.8613142	111.9348409	67.92406985
2	50	0.392699082	4	41.54501269	96.70966183	85.676732	41.54501269	65.10684472	113.6622811	108.6244113	99.44511024
2	10	0.392699082	4	40.07509287	41.3804397	41.11937034	40.07509287	48.96790261	37.10491064	49.34532142	30.10362414
2	1	0.392699082	4	32.16794376	45.01743926	42.44754016	32.16794376	41.65209196	56.35225267	50.66719356	31.39821887
2	30	0.392699082	4	31.2398073	55.32532862	50.50822436	31.2398073	41.54299753	38.32313739	59.46823879	81.96694079
2	50	0.392699082	4	57.39467398	72.29856938	69.3177903	57.39467398	34.35016989	28.29414608	105.7845296	120.7654319
2	1	0.392699082	4	33.51121893	50.21631164	46.8752931	33.51121893	57.88956597	48.46031861	35.95448767	58.56087432
2	60	0.392699082	4	49.86291959	76.24335409	70.96726719	49.86291959	59.68237013	101.5645818	98.82178158	44.90468283
2	20	0.392699082	4	52.36459786	36.91004446	40.00095514	52.36459786	44.62594926	40.72018545	20.67758674	41.61645638
2	20	0.392699082	4	54.13745615	38.93769439	41.97764674	54.13745615	42.29014547	43.94979124	36.24822392	33.26261693
2	40	0.392699082	4	57.00762785	66.10182299	64.28298397	57.00762785	47.4035594	43.2383496	60.39549885	113.3698841
2	30	0.392699082	4	47.05285573	76.15103367	70.33139808	47.05285573	55.33374747	35.88047435	73.24984131	140.1400716
2	1	0.392699082	4	40.65165483	43.37098123	42.82711595	40.65165483	32.10856772	41.50293992	38.82450991	61.04790738
2	50	0.392699082	4	27.84284354	62.75778746	55.77479867	27.84284354	35.28543535	108.7823705	73.34462214	33.61872186
2	60	0.392699082	4	35.0796819	97.22481889	84.79579149	35.0796819	44.58037649	49.80280449	113.5149698	181.0011248
2	50	0.392699082	4	44.82471532	102.2062397	90.72993484	44.82471532	72.5467118	108.260125	143.4502678	84.56785434
2	10	0.392699082	4	41.88337297	40.5917149	40.85004651	41.88337297	41.58800366	35.365721	51.23867575	34.17445919
2	20	0.392699082	4	35.53360203	41.49659617	40.30399734	35.53360203	44.55088024	35.13568181	31.37968226	54.92014036
2	40	0.392699082	4	31.44383311	93.8615239	81.37798574	31.44383311	77.49596432	110.4522041	106.2413881	81.25653904
2	1	0.392699082	4	49.72936932	39.80762723	41.79197565	49.72936932	33.29478157	41.10236051	41.53638287	43.29698396
2	40	0.392699082	4	28.49696175	86.43001486	74.84340423	28.49696175	43.98349078	32.38484128	127.6827192	141.6690082
2	40	0.392699082	4	53.32694462	54.6618473	54.39486677	53.32694462	52.49001006	42.7196472	37.69944043	85.73829153
2	10	0.392699082	4	43.21578795	43.15171669	43.16453094	43.21578795	27.37915798	44.67824488	35.96648933	64.58297458
2	60	0.392699082	4	61.02609189	89.57382999	83.86428237	61.02609189	47.68030068	42.53426272	104.5668634	163.5138931
2	20	0.392699082	5	57.38584534	45.1202849	47.57339699	57.38584534	50.06729227	32.68407085	41.68701999	56.04275651
2	60	0.392699082	5	40.07495846	100.6194605	88.51056011	40.07495846	29.00062378	119.3168349	115.8397651	138.3206183
2	60	0.392699082	5	39.48283169	51.51281149	49.10681553	39.48283169	30.48179594	49.98729912	71.2297867	54.35236419
2	20	0.392699082	5	66.51798149	126.0188262	114.1186572	66.51798149	89.51815702	110.0207569	110.768507	193.7678838
2	20	0.392699082	5	35.34175342	40.58147379	39.53352972	35.34175342	40.87235888	35.53732445	33.45232564	52.4638862
2	10	0.392699082	5	27.42496583	47.48953952	43.47662479	27.42496583	36.33430939	51.95732343	51.07344843	50.59307685
2	1	0.392699082	5	59.96159123	40.41261971	44.32241401	59.96159123	28.57639994	36.52513902	46.69343197	49.85550789
2	40	0.392699082	5	71.51478668	86.2864277	83.3320995	71.51478668	46.63034776	56.39787461	118.9778693	123.1396191
2	1	0.392699082	5	38.99651906	39.23597257	39.18808187	38.99651906	30.59421995	41.5853713	46.18604026	38.57825877
2	20	0.392699082	5	29.51561109	73.77181454	64.92057385	29.51561109	41.5582314	60.7485825	91.26084526	101.519599
2	40	0.392699082	5	37.88449917	112.7058433	97.74157451	37.88449917	50.17645387	40.46640175	130.6209879	229.5595298
2	1	0.392699082	5	34.1386431	45.10684429	42.91320405	34.1386431	53.83105354	45.11869623	39.91871452	41.55891286
2	30	0.392699082	5	36.87695934	45.33146454	43.6405635	36.87695934	51.73771605	49.08830169	41.13618915	39.36365127
2	1	0.392699082	5	28.98895681	36.88676438	35.30720286	28.98895681	30.20842898	42.65472879	50.05364326	24.63025647
2	30	0.392699082	5	25.69741124	47.66650855	43.27268909	25.69741124	54.00217199	33.14357002	24.38433501	79.1359572
2	30	0.392699082	5	43.13000273	99.61122	88.31497655	43.13000273	31.85995434	63.86644256	141.2719225	161.4465606
2	30	0.392699082	5	46.29831844	80.70756097	73.82571246	46.29831844	84.83360039	111.3263106	65.84502529	60.82530753
2	40	0.392699082	5	26.530059	46.83089561	42.77072829	26.530059	68.06206805	49.97296572	38.85810532	30.43044338
2	40	0.392699082	5	35.58746284	59.83760954	54.9875802	35.58746284	58.21637341	51.56372326	29.92901856	99.64132294
2	40	0.392699082	5	78.33171135	97.79038785	93.89865255	78.33171135	37.82938264	123.2522591	117.75718	112.3227296
2	30	0.392699082	5	34.22362308	120.0694572	102.9002904	34.22362308	50.03063273	142.8134727	178.2058421	109.2278812
2	30	0.392699082	5	58.56107059	71.85125902	69.19322133	58.56107059	47.98589442	46.17933614	69.44326993	123.7965356
2	60	0.392699082	5	52.30260724	69.49566044	66.0570498	52.30260724	78.31556544	99.44865892	46.16259722	54.05582019
2	60	0.392699082	5	32.07382081	90.46833166	78.78942949	32.07382081	37.28899009	46.24326295	116.2427185	162.0983551
2	20	0.392699082	5	72.25910389	75.29691394	74.68935193	72.25910389	59.64454862	60.4834188	118.6438564	62.41583197
2	60	0.392699082	5	61.3854413	44.42802637	47.81950935	61.3854413	56.08475562	43.98520425	37.43174161	40.21040399
2	60	0.392699082	5	47.90950861	130.7094515	114.1494629	47.90950861	71.70598248	131.236726	152.4819191	167.4131784
2	50	0.392699082	5	56.30696348	116.9854872	104.8497824	56.30696348	69.94011799	146.397595	137.4096527	114.194583
2	10	0.392699082	5	36.42421542	40.68696381	39.83441413	36.42421542	28.24607427	59.84095911	29.93568233	44.72513955
2	50	0.392699082	5	33.20932566	39.09438497	37.91737311	33.20932566	33.39205415	38.92906642	59.09855374	24.95786557
2	20	0.392699082	5	35.29083677	45.59325265	43.53276947	35.29083677	39.12119601	33.56077092	60.98605463	48.70498903
2	1	0.392699082	5	30.95133582	43.97964154	41.3739804	30.95133582	37.10862007	35.96310618	53.43599979	49.41084012
2	10	0.392699082	5	60.75099038	41.76394655	45.56135531	60.75099038	39.63151878	48.13133823	42.92334476	36.36958441
2	50	0.392699082	5	62.96764376	57.40373573	58.51651733	62.96764376	50.88983637	74.72572341	43.66535825	60.33402487
2	40	0.392699082	5	54.98576292	79.47820936	74.57972007	54.98576292	34.68502993	60.51155323	110.0850363	112.631218
2	10	0.392699082	5	55.93368739	62.87139397	61.48385265	55.93368739	53.99486205	53.27819017	19.96619533	124.2463283
2	1	0.392699082	5	37.98122537	37.27072092	37.41282181	37.98122537	37.60509139	39.25403104	40.38573288	31.83802838
2	50	0.392699082	5	40.37681268	54.51951194	51.69097209	40.37681268	36.88574193	70.31479743	49.94189335	60.93561505
2	60	0.392699082	5	34.0664509	113.3696377	97.50900036	34.0664509	94.72341551	171.9058251	88.36963352	98.47967671
2	10	0.392699082	5	40.05417637	36.789775	37.44265528	40.05417637	34.11135767	31.09327212	37.5915391	44.36293113
2	50	0.392699082	5	57.651574	81.72899678	76.91351223	57.651574	38.42541596	99.80966356	142.1094675	46.57144012
2	40	0.392699082	5	42.10274534	89.15202648	79.74217025	42.10274534	50.70518027	105.7195409	104.8848142	95.29857051
2	10	0.392699082	5	27.08812595	39.54120143	37.05058633	27.08812595	41.65083474	46.8913858	36.96911453	32.65347064
2	50	0.392699082	5	53.12389186	71.488664	67.81570958	53.12389186	42.63420283	113.8858188	94.56859819	34.8660362
2	30	0.392699082	5	38.98057393	126.3335688	108.8629698	38.98057393	47.82076131	94.02070089	156.2142476	207.2785653
2	30	0.392699082	5	39.81810547	51.73892742	49.35476303	39.81810547	35.77153124	40.4920612	107.0466253	23.64549197
2	10	0.392699082	5	30.71081812	45.16890409	42.2772869	30.71081812	47.48500157	33.25027664	54.29273714	45.64760101
2	40	0.392699082	5	50.81432526	54.87354866	54.06170398	50.81432526	53.87620011	59.19545364	70.11816314	36.30437776
2	60	0.392699082	5	44.19057579	40.60631321	41.32316573	44.19057579	35.19037854	25.69061144	33.43683179	68.10743108
2	10	0.392699082	5	38.52924913	51.61664141	48.99916295	38.52924913	62.80020581	50.06263787	30.08810207	63.51561987
2	1	0.392699082	5	37.35211793	52.27288739	49.2887335	37.35211793	43.10291584	83.93720808	43.1903367	38.86108894
2	50	0.392699082	5	40.38352433	109.3575652	95.562757	40.38352433	59.01812758	133.6914222	125.6174214	119.1032894
2	20	0.392699082	5	50.63205966	90.91343778	82.85716216	50.63205966	41.10158678	48.38927694	132.7950575	141.3678299
2	50	0.392699082	5	40.15241673	56.34429146	53.10591651	40.15241673	61.75930482	62.98088894	48.95468658	51.6822855
2	20	0.392699082	5	47.46383065	52.39095873	51.40553311	47.46383065	55.84639652	58.32230779	45.79058209	49.6045485
2	1	0.392699082	5	33.25135436	50.19215729	46.8039967	33.25135436	29.11847554	50.9767356	53.67583944	66.99757859
2	20	0.392699082	6	63.46979103	36.64477806	42.00978066	63.46979103	32.2600801	39.69712299	34.34501154	40.27689761
2	50	0.392699082	6	60.57645083	76.91231827	73.64514478	60.57645083	62.63527542	72.48514359	70.54022813	101.9886259
2	40	0.392699082	6	46.9953327	141.8614694	122.888242	46.9953327	53.32665825	119.3890743	206.4476111	188.2825339
2	60	0.392699082	6	44.45556034	53.03318644	51.31766122	44.45556034	59.69148428	49.36258758	58.60050294	44.47817096
2	20	0.392699082	6	46.4167974	81.09002035	74.15537576	46.4167974	47.43122834	81.91077041	119.8358268	75.18225585
2	60	0.392699082	6	34.87620049	63.15464908	57.49895936	34.87620049	36.00676259	74.9105912	75.04158148	66.65966104
2	20	0.392699082	6	58.08926108	53.64389568	54.53296876	58.08926108	40.46707115	63.45225239	39.30678988	71.34946931
2	10	0.392699082	6	46.61104035	42.89204476	43.63584388	46.61104035	43.02255111	39.36715513	43.98161417	45.19685864
2	1	0.392699082	6	32.86006978	43.41372644	41.30299511	32.86006978	45.017669	56.0588864	56.07755692	16.50079344
2	20	0.392699082	6	32.59853733	55.55274875	50.96190647	32.59853733	55.47061645	56.65028818	43.84027854	66.24981182
2	10	0.392699082	6	51.0166813	40.43389859	42.55045513	51.0166813	44.96193849	41.05012036	29.74390142	45.97963409
2	1	0.392699082	6	27.06122735	45.95657525	42.17750567	27.06122735	48.19457376	47.73694557	40.80949048	47.08529118
2	50	0.392699082	6	88.17036106	72.60892508	75.72121227	88.17036106	44.50229087	125.3432657	86.83660333	33.7535404
2	20	0.392699082	6	61.4145653	44.52902864	47.90613597	61.4145653	34.12878052	43.21891932	48.73939641	52.02901829
2	60	0.392699082	6	41.59464532	56.91571904	53.8515043	41.59464532	68.99041997	36.73793716	42.22478976	79.70972928
2	50	0.392699082	6	49.06350115	69.98093122	65.79744521	49.06350115	40.99263625	29.25544265	95.42212282	114.2535232
2	1	0.392699082	6	37.03513191	43.28319651	42.03358359	37.03513191	54.57678468	42.05847273	47.36128804	29.1362406
2	40	0.392699082	6	44.17232019	87.42575569	78.77506859	44.17232019	44.57588698	79.64371211	113.8601607	111.6232629
2	10	0.392699082	6	36.04069355	42.89046861	41.5205136	36.04069355	50.80211158	38.95233276	40.35774438	41.44968571
2	20	0.392699082	6	36.37054905	33.15312801	33.79661222	36.37054905	31.5576849	44.02618371	24.07488388	32.95375955
2	40	0.392699082	6	37.15232025	102.0970217	89.10808144	37.15232025	45.57775222	139.517835	153.7078623	69.58463735
2	40	0.392699082	6	55.24379122	119.8387171	106.9197319	55.24379122	99.82648144	187.4749472	109.634666	82.41877351
2	60	0.392699082	6	39.68540171	102.5732152	89.99565251	39.68540171	46.87573713	88.2320237	162.1603374	113.0247626
2	10	0.392699082	6	40.7838042	94.36846993	83.65153678	40.7838042	33.12130436	45.26750709	121.3083028	177.7767655
2	40	0.392699082	6	36.85031549	92.76028085	81.57828778	36.85031549	43.85421164	65.77776914	158.386942	103.0222006
2	30	0.392699082	6	25.14758063	48.82223791	44.08730645	25.14758063	48.96971486	46.51531251	49.79464308	50.00928118
2	1	0.392699082	6	51.71492226	47.0046635	47.94671525	51.71492226	42.63213525	64.34013097	43.28013045	37.76625732
2	40	0.392699082	6	55.6407177	40.68906042	43.67939188	55.6407177	38.59247063	43.94378867	44.01575284	36.20422955
2	10	0.392699082	6	36.68537989	72.62890984	65.44020385	36.68537989	44.1670634	40.94466694	102.5135906	102.8903184
2	60	0.392699082	6	35.5058635	58.80768011	54.14731679	35.5058635	50.74314129	52.88628596	64.35508551	67.24620769
2	10	0.392699082	6	24.74767159	49.30549735	44.3939322	24.74767159	45.69785465	24.03139139	61.83008287	65.66266047
2	10	0.392699082	6	39.3483633	45.03355545	43.89651702	39.3483633	28.14865125	48.2987873	41.36815787	62.31862539
2	30	0.392699082	6	41.54636228	39.50702889	39.91489556	41.54636228	43.81605042	30.46028591	35.25615502	48.49562419
2	40	0.392699082	6	31.62440338	43.61540368	41.21720362	31.62440338	30.72135427	41.65795169	74.66269883	27.41960994
2	60	0.392699082	6	34.85441445	68.86301367	62.06129382	34.85441445	69.5090385	53.33466154	43.84414185	108.7642128
2	10	0.392699082	6	37.39250341	46.64102589	44.79132139	37.39250341	44.04269971	50.51310666	52.39111517	39.61718202
2	50	0.392699082	6	32.51274711	59.19906097	53.8617982	32.51274711	26.61385477	45.05625465	84.86088666	80.26524781
2	50	0.392699082	6	40.0006928	58.26288385	54.61044564	40.0006928	55.29920387	47.11851742	64.03772604	66.59608806
2	1	0.392699082	6	36.366077	47.50983823	45.28108598	36.366077	36.95119347	58.58785304	44.53555152	49.96475488
2	60	0.392699082	6	55.32323796	57.09933252	56.74411361	55.32323796	35.15809345	27.809212	49.31367157	116.1163531
2	30	0.392699082	6	52.11143249	83.82211148	77.47997568	52.11143249	72.37774365	48.8838947	130.8508499	83.17595767
2	30	0.392699082	6	49.96120199	59.31656961	57.44549608	49.96120199	41.86374971	70.03565377	59.2631927	66.10368225
2	60	0.392699082	6	37.52751137	54.67097756	51.24228432	37.52751137	46.74035969	85.17731936	55.64378981	31.12244138
2	50	0.392699082	6	42.27139286	58.01509756	54.86635662	42.27139286	49.49821333	52.2398934	60.57568039	69.74660312
2	1	0.392699082	6	27.24778026	36.50395537	34.65272035	27.24778026	35.76994179	35.16175877	44.00472873	31.07939219
2	30	0.392699082	6	47.10807857	70.58261324	65.8877063	47.10807857	45.85465276	57.54388077	75.39720276	103.5347167
2	40	0.392699082	6	34.78523784	76.27245126	67.97500857	34.78523784	82.54354575	64.66088412	108.4641068	49.42126839
2	20	0.392699082	6	48.32889833	148.0477047	128.1039435	48.32889833	47.69729235	134.7952151	212.1747663	197.5235452
2	30	0.392699082	6	39.94163938	94.39630364	83.50537079	39.94163938	29.7206232	69.13043701	86.08626367	192.6478907
2	50	0.392699082	6	33.45545327	67.33269585	60.55724733	33.45545327	44.25292553	92.53510795	49.99046378	82.55228614
2	1	0.392699082	6	29.81325472	48.43333483	44.70931881	29.81325472	31.71680441	66.53727346	52.89335357	42.58590788
2	20	0.392699082	6	55.3951581	67.04060949	64.71151921	55.3951581	37.75525724	36.41708027	109.9132974	84.07680308
2	30	0.392699082	6	41.31760609	47.00900181	45.87072267	41.31760609	29.5736911	48.80253719	46.66196189	62.99781708
2	1	0.392699082	6	57.26042294	36.18545259	40.40044666	57.26042294	52.89444096	33.46363619	29.3329314	29.0508018
2	30	0.392699082	6	34.32653015	69.56565396	62.5178292	34.32653015	28.07533851	48.94510824	65.06472814	136.177441
2	50	0.392699082	6	38.04812037	88.72901955	78.59283971	38.04812037	40.65829487	57.61853109	111.3538898	145.2853624
3	50	0.392699082	1	49.05529387	76.69084611	71.16373566	49.05529387	41.20445282	59.89218728	112.752391	92.91435328
3	20	0.392699082	1	36.56989079	80.12653559	71.41520663	36.56989079	41.73218646	56.63884044	134.8590786	87.27603686
3	30	0.392699082	1	37.53065402	77.80294904	69.74849004	37.53065402	42.67727716	70.01625973	79.02236637	119.4958929
3	40	0.392699082	1	39.15491293	78.72338762	70.80969268	39.15491293	46.75677641	104.3680335	31.47333524	132.2954053
3	40	0.392699082	1	44.18756288	95.83984609	85.50938945	44.18756288	65.72632122	107.2526762	95.41745539	114.9629315
3	20	0.392699082	1	28.36078293	130.1019556	109.753721	28.36078293	31.49202066	106.0196987	191.9820599	190.914043
3	20	0.392699082	1	41.47786363	76.52840902	69.51829994	41.47786363	61.1263761	28.94310213	69.29847537	146.7456825
3	1	0.392699082	1	44.02836161	26.67469879	30.14543136	44.02836161	31.29807029	19.37154656	23.44200393	32.5871744
3	60	0.392699082	1	26.49418371	85.22878183	73.4818622	26.49418371	73.61209202	75.57911922	85.24280305	106.481113
3	1	0.392699082	1	35.61426931	43.27775815	41.74506039	35.61426931	34.66389779	29.19910205	48.93999973	60.30803305
3	30	0.392699082	1	36.08488695	67.74105496	61.40982136	36.08488695	36.20419548	49.39815928	84.98364274	100.3782224
3	30	0.392699082	1	25.1324356	75.03311692	65.05298065	25.1324356	25.86354869	75.25094716	81.27294341	117.7450284
3	60	0.392699082	1	38.41339154	86.5966553	76.96000255	38.41339154	39.15962617	102.3372922	89.42633197	115.4633709
3	20	0.392699082	1	29.22873689	60.22491723	54.02568117	29.22873689	30.95156804	35.83984072	39.11692367	134.9913365
3	1	0.392699082	1	35.00049644	47.03891866	44.63123422	35.00049644	45.5875795	45.70326476	45.13742226	51.72740812
3	30	0.392699082	1	44.12519948	104.1671425	92.15875386	44.12519948	47.96491913	97.43344432	112.19117	159.0790364
3	1	0.392699082	1	32.10722937	28.90657596	29.54670664	32.10722937	33.15472283	24.20340257	28.61095793	29.65722049
3	40	0.392699082	1	31.30493603	76.39856667	67.37984054	31.30493603	67.27141045	79.36336269	95.16918513	63.79030842
3	50	0.392699082	1	33.80081708	91.3445746	79.8358231	33.80081708	72.55460887	124.9287005	65.50206493	102.3929241
3	50	0.392699082	1	33.7346478	42.79674396	40.98432473	33.7346478	32.07634236	38.04375658	59.27066535	41.79621154
3	50	0.392699082	1	75.87246221	60.86580228	63.86713427	75.87246221	57.19682825	72.75731439	57.94895655	55.56010994
3	60	0.392699082	1	32.80444697	64.39314857	58.07540825	32.80444697	78.92407237	59.57702336	61.29501569	57.77648285
3	1	0.392699082	1	32.40250667	37.81405804	36.73174777	32.40250667	43.312865	37.88304657	41.50212722	28.55819338
3	60	0.392699082	1	81.68530291	81.26012103	81.34515741	81.68530291	46.66483244	49.62927678	98.34117434	130.4052006
3	30	0.392699082	1	55.23030593	95.59534515	87.52233731	55.23030593	51.26539939	123.1571113	91.8134807	116.1453892
3	50	0.392699082	1	37.41736532	62.08214177	57.14918648	37.41736532	34.81958949	51.42484216	83.8745856	78.20954981
3	1	0.392699082	1	35.69804303	43.49936409	41.93909988	35.69804303	33.16293937	33.43465112	58.02230431	49.37756156
3	40	0.392699082	1	63.16578745	70.25356718	68.83601123	63.16578745	58.62934274	85.81322502	86.38512958	50.18657138
3	40	0.392699082	1	41.94148649	112.4264719	98.32947483	41.94148649	93.12654827	120.5719806	104.0810488	131.92631
3	20	0.392699082	1	48.80150204	69.3603912	65.24861337	48.80150204	44.11900936	50.2325796	90.61082847	92.47914738
3	10	0.392699082	1	27.44472877	43.42679804	40.23038418	27.44472877	36.56540891	46.13646138	49.77549185	41.22982999
3	30	0.392699082	1	39.04864982	73.98532907	66.99799322	39.04864982	43.96405796	31.69332398	129.9564575	90.32747688
3	10	0.392699082	1	37.77932565	44.24769972	42.95402491	37.77932565	27.78520984	33.29935184	51.57733705	64.32890016
3	40	0.392699082	1	32.99487121	56.742655	51.99309824	32.99487121	30.00638883	68.49216661	67.23432588	61.23773866
3	60	0.392699082	1	39.13868097	99.35111608	87.30862906	39.13868097	70.15124569	124.2920516	123.7398118	79.22135526
3	10	0.392699082	1	24.95744809	47.41092897	42.9202328	24.95744809	24.49854985	38.51718007	41.40802675	85.21995922
3	1	0.392699082	1	41.23670624	41.41889433	41.38245671	41.23670624	29.35845621	40.84466271	38.38516336	57.08729504
3	10	0.392699082	1	35.01576026	54.28437953	50.43065567	35.01576026	46.16121554	31.41527431	63.08811139	76.47291687
3	50	0.392699082	1	39.05286759	96.20745462	84.77653721	39.05286759	80.2886048	94.4611648	108.6107934	101.4692555
3	40	0.392699082	1	44.11525136	68.53932528	63.65451049	44.11525136	72.81159709	78.99650742	74.34320455	48.00599204
3	10	0.392699082	1	28.50710934	40.85573922	38.38601324	28.50710934	36.66341351	52.10630867	45.50516089	29.1480738
3	20	0.392699082	1	38.47208071	71.40232053	64.81627257	38.47208071	60.9355858	65.53123185	58.19207238	100.9503921
3	20	0.392699082	1	28.77261943	96.24280941	82.74877141	28.77261943	47.08997428	111.0964132	138.8649291	87.91992112
3	50	0.392699082	1	57.00695989	97.35151952	89.28260759	57.00695989	107.5127156	106.1217141	74.04982055	101.7218278
3	1	0.392699082	1	35.56553905	31.7025946	32.47518349	35.56553905	27.44517006	42.64818726	34.44772269	22.2692984
3	30	0.392699082	1	47.76682124	67.45191619	63.5148972	47.76682124	62.93007224	86.64581032	60.99737676	59.23440544
3	30	0.392699082	1	36.7951193	51.20050489	48.31942777	36.7951193	29.56522228	47.12718347	47.33066833	80.77894547
3	40	0.392699082	1	65.65273433	117.3250169	106.9905603	65.65273433	63.32182652	80.26019301	134.7159138	191.002134
3	60	0.392699082	1	34.96199469	79.80064051	70.83291135	34.96199469	50.86888647	51.66547474	106.090243	110.5779579
3	10	0.392699082	1	16.35295682	51.56930523	44.52603555	16.35295682	32.46944778	32.42933122	76.18631524	65.19212668
3	20	0.392699082	1	41.78371162	94.42067359	83.89328119	41.78371162	43.79952054	96.93931275	145.5035278	91.44033326
3	60	0.392699082	1	38.60346629	111.305646	96.76521004	38.60346629	40.80951607	117.2023613	162.0826582	125.1280484
3	10	0.392699082	1	32.62262739	34.26420123	33.93588646	32.62262739	35.91075947	40.35038384	34.02371844	26.77194318
3	60	0.392699082	1	29.76947278	74.99101956	65.9467102	29.76947278	67.21337199	57.54327987	91.11591373	84.09151263
3	10	0.392699082	1	42.97747148	83.29691156	75.23302354	42.97747148	39.29607766	74.73476768	128.0518565	91.10494442
3	50	0.392699082	1	26.22057253	73.49573217	64.04070024	26.22057253	43.0980269	51.58893192	102.0308258	97.26514405
3	30	0.392699082	2	24.27631749	42.01273844	38.46545425	24.27631749	37.09275637	24.35873754	36.75169431	69.84776556
3	10	0.392699082	2	42.82841265	30.32301039	32.82409084	42.82841265	22.59476739	39.89264186	31.17223388	27.63239842
3	1	0.392699082	2	38.21775198	35.40651286	35.96876068	38.21775198	39.58491519	39.72043813	34.05678266	28.26391545
3	1	0.392699082	2	29.13353735	40.49296467	38.2210792	29.13353735	42.10553024	45.07064529	50.20436579	24.59131735
3	20	0.392699082	2	39.76667608	72.16093045	65.68207957	39.76667608	50.33655674	49.63355809	37.13297595	151.540631
3	50	0.392699082	2	54.24326327	47.23763146	48.63875782	54.24326327	62.02661537	41.55604828	51.3761399	33.99172228
3	10	0.392699082	2	25.5154395	81.40270348	70.22525068	25.5154395	53.06108194	57.59713384	77.77911317	137.173485
3	1	0.392699082	2	49.02222108	34.30067894	37.24498737	49.02222108	36.10663866	30.39640773	34.73310269	35.96656668
3	50	0.392699082	2	33.83164528	82.15703668	72.4919584	33.83164528	38.21916767	46.86074669	132.3433065	111.2049259
3	30	0.392699082	2	33.40916589	39.4358435	38.23050798	33.40916589	40.60777712	37.50903767	34.13842598	45.48813324
3	60	0.392699082	2	50.5757112	87.62975344	80.21894499	50.5757112	45.81686983	62.45925094	142.6584481	99.58444486
3	20	0.392699082	2	70.7460471	40.86896735	46.8443833	70.7460471	53.23057355	41.89684109	26.22216336	42.12629141
3	1	0.392699082	2	39.29178596	31.92988465	33.40226492	39.29178596	27.08802736	34.16388729	39.93340601	26.53421796
3	1	0.392699082	2	36.96805378	36.98759863	36.98368966	36.96805378	33.66282928	37.23627681	41.07050274	35.98078571
3	30	0.392699082	2	38.80895878	44.67029928	43.49803118	38.80895878	45.62936563	49.49828028	38.82033711	44.7332141
3	50	0.392699082	2	43.65412009	101.3434344	89.80557158	43.65412009	41.203063	59.84658629	131.5804754	172.743613
3	40	0.392699082	2	77.16299127	54.55687617	59.07809919	77.16299127	33.89308856	56.6533296	48.85806349	78.82302302
3	60	0.392699082	2	35.57017777	103.7200008	90.09003623	35.57017777	46.00057814	129.4133272	141.7313988	97.73469922
3	10	0.392699082	2	37.44528756	34.61335064	35.17973802	37.44528756	31.66020273	43.50547808	29.25174708	34.03597467
3	50	0.392699082	2	33.17614555	58.79660572	53.67251369	33.17614555	50.54460008	45.19402649	24.78632623	114.6614701
3	60	0.392699082	2	28.79075321	80.64612509	70.27505072	28.79075321	52.00913452	38.10276186	96.12554875	136.3470552
3	60	0.392699082	2	47.60072335	118.588993	104.391339	47.60072335	27.75599615	113.4884422	145.4055006	187.706033
3	20	0.392699082	2	15.21955006	60.67395432	51.58307347	15.21955006	38.70667403	75.10358068	61.38802133	67.49754122
3	50	0.392699082	2	36.69392659	42.92549813	41.67918383	36.69392659	45.32611662	30.49465758	47.90031119	47.98090715
3	10	0.392699082	2	67.16935616	35.23466075	41.62159983	67.16935616	41.67154371	38.95579759	36.39456173	23.91673997
3	30	0.392699082	2	62.60861523	78.63378684	75.42875252	62.60861523	63.42885833	35.73756637	59.35242445	156.0162982
3	10	0.392699082	2	49.22512907	120.7365871	106.4342955	49.22512907	39.96562811	111.3521518	174.7464406	156.8821278
3	20	0.392699082	2	48.77684024	42.33882643	43.62642919	48.77684024	33.79015616	32.9537461	58.32648213	44.28492132
3	50	0.392699082	2	48.89722226	45.47136081	46.1565331	48.89722226	23.71918697	69.32583563	61.23492568	27.60549496
3	40	0.392699082	2	49.17531948	53.48069884	52.61962297	49.17531948	32.60467146	36.87269057	45.36543391	99.0799994
3	60	0.392699082	2	36.52697739	51.52461844	48.52509023	36.52697739	47.62222032	30.50061334	39.31674109	88.65889901
3	60	0.392699082	2	31.94016766	109.7070165	94.15364676	31.94016766	44.96869321	58.70196479	147.2166174	187.9407907
3	30	0.392699082	2	35.17190137	64.06473458	58.28616794	35.17190137	32.49415772	21.07340385	86.64451561	116.0468611
3	40	0.392699082	2	29.01009345	58.23837549	52.39271908	29.01009345	45.90876392	53.66743314	61.38772982	71.98957507
3	40	0.392699082	2	27.19091076	154.5948774	129.1140841	27.19091076	59.10721974	158.2762351	176.4920812	224.5039736
3	20	0.392699082	2	49.61578037	37.47924968	39.90655582	49.61578037	27.38472885	35.48603403	36.72457786	50.32165799
3	20	0.392699082	2	85.79125693	39.250241	48.55844419	85.79125693	36.8676535	37.85425838	42.66082233	39.6182298
3	40	0.392699082	2	35.39293187	58.18280168	53.62482772	35.39293187	35.79141202	76.37775345	53.86545129	66.69658995
3	20	0.392699082	2	41.51377514	95.18449057	84.45034749	41.51377514	68.16187203	51.61280418	100.4271063	160.5361798
3	10	0.392699082	2	69.9488221	36.95080502	43.55040844	69.9488221	27.8896759	49.42757285	43.80182039	26.68415093
3	30	0.392699082	2	33.61251592	35.91000839	35.4505099	33.61251592	38.89271208	29.00645867	30.90456567	44.83629713
3	50	0.392699082	2	63.74373247	82.58996413	78.8207178	63.74373247	40.49044966	88.103752	49.79603386	151.969621
3	30	0.392699082	2	46.7613412	64.32395842	60.81143497	46.7613412	37.98510191	42.65411581	65.68994677	110.9666692
3	10	0.392699082	2	43.32239496	38.775526	39.68489979	43.32239496	54.76627059	35.37136304	30.0027293	34.96174106
3	1	0.392699082	2	35.18549843	38.2794628	37.66066993	35.18549843	35.20025218	46.93366178	41.26749117	29.71644607
3	60	0.392699082	2	26.3882839	75.04049906	65.31005603	26.3882839	31.23306308	40.63243068	74.82058462	153.4759179
3	40	0.392699082	2	30.09192136	59.63861397	53.72927545	30.09192136	40.83545172	81.60530469	33.21088134	82.90281815
3	40	0.392699082	2	62.5700839	57.64629712	58.63105448	62.5700839	40.6428012	57.94268792	90.64437686	41.35532251
3	50	0.392699082	2	53.97512677	68.14840137	65.31374645	53.97512677	47.72665981	53.04868858	112.7540193	59.06423778
3	20	0.392699082	2	51.06399664	45.8872255	46.92257973	51.06399664	36.41574981	57.47555702	40.24631551	49.41127965
3	1	0.392699082	2	66.61557488	39.46605844	44.89596173	66.61557488	34.52234218	49.64770178	39.04584726	34.64834254
3	10	0.392699082	2	30.75194532	38.06263295	36.60049543	30.75194532	22.12933088	27.13138878	60.01255464	42.97725752
3	1	0.392699082	2	35.22371566	39.50759932	38.65082259	35.22371566	36.49050711	35.30246671	52.81482629	33.42259718
3	40	0.392699082	2	53.24937683	47.95485467	49.0137591	53.24937683	38.89988952	43.76348217	59.25335749	49.90268949
3	60	0.392699082	2	26.66825613	51.45266662	46.49578453	26.66825613	38.4987966	61.12016202	52.16862858	54.0230793
3	30	0.392699082	2	54.17415956	64.23850986	62.2256398	54.17415956	37.5780653	47.23302155	84.62569735	87.51725524
3	1	0.392699082	3	45.95707393	42.39643811	43.10856527	45.95707393	41.39486991	38.9021601	39.98549168	49.30323074
3	60	0.392699082	3	33.83287345	81.79882443	72.20563424	33.83287345	37.32301748	45.66826515	83.4393514	160.7646637
3	40	0.392699082	3	31.20584582	56.4334449	51.38792508	31.20584582	48.97987201	39.84495842	65.56710502	71.34184413
3	10	0.392699082	3	38.44635649	108.1833421	94.23594498	38.44635649	49.80405539	67.63467772	172.3949655	142.8996698
3	20	0.392699082	3	36.66977533	112.5929501	97.40831516	36.66977533	87.67907072	103.5465567	96.51606602	162.6301071
3	1	0.392699082	3	37.31178178	36.76225575	36.87216096	37.31178178	31.85141973	38.56389088	45.70116814	30.93254426
3	60	0.392699082	3	35.6975785	120.9624733	103.9094943	35.6975785	50.45039638	147.2714444	168.284619	117.8434334
3	30	0.392699082	3	30.50116508	75.63062709	66.60473469	30.50116508	31.87065134	66.40760098	74.10686121	130.1373948
3	50	0.392699082	3	40.41755615	71.29804447	65.1219468	40.41755615	24.99258566	44.33360091	118.1267574	97.7392339
3	1	0.392699082	3	34.80027743	32.06815169	32.61457684	34.80027743	37.24028802	23.72054337	27.8149443	39.49683107
3	30	0.392699082	3	24.14658503	68.10320868	59.31188395	24.14658503	32.71385036	59.15536819	46.07423612	134.4693801
3	50	0.392699082	3	37.18079602	89.06100938	78.68496671	37.18079602	51.97250004	93.5243509	68.78989708	141.9572895
3	50	0.392699082	3	51.70737785	93.45358955	85.10434721	51.70737785	55.01441138	99.00836724	110.0328446	109.758735
3	1	0.392699082	3	42.36217125	50.17983225	48.61630005	42.36217125	49.61226974	49.51981539	56.23057051	45.35667334
3	60	0.392699082	3	37.14390404	76.12312271	68.32727898	37.14390404	33.65468355	74.49404374	120.9961325	75.34763102
3	60	0.392699082	3	44.17033774	73.44458446	67.58973511	44.17033774	65.61122282	85.46970731	85.43297134	57.26443636
3	30	0.392699082	3	32.5129845	105.6306436	91.00711178	32.5129845	60.72501895	122.6974797	142.3171463	96.78292951
3	40	0.392699082	3	29.0901765	84.64245733	73.53200116	29.0901765	51.03511681	87.23858227	110.017913	90.27821722
3	10	0.392699082	3	35.40698553	78.62436257	69.98088716	35.40698553	35.62962581	37.09950473	77.32590899	164.4424108
3	10	0.392699082	3	41.89472214	42.66588243	42.51165037	41.89472214	37.37169925	33.80277117	37.40582164	62.08323767
3	30	0.392699082	3	30.46849023	55.48365451	50.48062165	30.46849023	52.14660981	62.14522314	55.00164598	52.64113912
3	20	0.392699082	3	25.21643936	80.26169505	69.25264392	25.21643936	77.76942846	53.05811304	46.28395507	143.9352837
3	40	0.392699082	3	31.83496057	81.12369466	71.26594784	31.83496057	59.36925704	116.7057282	80.10807927	68.31171408
3	20	0.392699082	3	25.53933631	38.29310432	35.74235072	25.53933631	43.0032721	24.29191817	35.25463285	50.62259419
3	10	0.392699082	3	34.90182544	130.6082039	111.4669282	34.90182544	45.31831417	108.9045111	165.4066098	202.8033807
3	20	0.392699082	3	44.33699741	97.1028906	86.54971196	44.33699741	40.61060215	104.8360578	146.9555	96.00940242
3	60	0.392699082	3	35.71725261	111.7407817	96.53607586	35.71725261	69.31611478	80.26443254	154.8695588	142.5130205
3	60	0.392699082	3	58.98077628	85.64877319	80.31517381	58.98077628	85.6335405	121.8225196	48.16442039	86.97461233
3	20	0.392699082	3	28.94820346	62.39295552	55.70400511	28.94820346	33.32819091	75.9818402	70.98318171	69.27860924
3	10	0.392699082	3	32.5052207	52.0010114	48.10185326	32.5052207	29.91210125	45.29133641	43.34985792	89.45075004
3	40	0.392699082	3	33.97694641	66.45205262	59.95703137	33.97694641	51.71669571	62.24570911	67.17107528	84.67473036
3	30	0.392699082	3	36.21722145	87.11982547	76.93930466	36.21722145	49.58719864	103.3472309	100.0229253	95.52194708
3	60	0.392699082	3	47.30626723	78.82317801	72.51979586	47.30626723	69.57287142	67.86287832	94.57045784	83.28650447
3	1	0.392699082	3	27.44576268	31.61745993	30.78312048	27.44576268	34.25616363	39.0925869	29.60000359	23.52108559
3	20	0.392699082	3	43.13606465	97.68343042	86.77395727	43.13606465	33.25243818	55.85217045	138.0779122	163.5512008
3	1	0.392699082	3	37.75998314	30.55584751	31.99667464	37.75998314	32.41623829	28.46043411	31.85529972	29.49141794
3	50	0.392699082	3	50.80781025	62.53399601	60.18875885	50.80781025	45.38518246	37.04145897	46.72236352	120.9869791
3	40	0.392699082	3	34.49817611	68.63902029	61.81085146	34.49817611	51.1857449	75.31960095	71.96055966	76.09017566
3	50	0.392699082	3	35.59031582	57.86809195	53.41253672	35.59031582	43.67030948	57.09021907	62.48903755	68.22280169
3	10	0.392699082	3	33.94889677	111.0160243	95.60259876	33.94889677	49.8832382	171.4596036	99.51093268	123.2103225
3	10	0.392699082	3	44.31836816	32.71113722	35.03258341	44.31836816	37.33515804	40.423685	35.72734649	17.35835935
3	50	0.392699082	3	45.5018424	105.6441542	93.61569181	45.5018424	28.42683107	96.92358138	152.5205966	144.7056076
3	1	0.392699082	3	30.28720247	38.43306266	36.80389062	30.28720247	46.32488884	41.86627997	28.76142874	36.7796531
3	60	0.392699082	3	37.22650848	76.35851095	68.53211046	37.22650848	25.21440638	90.72016326	102.5756605	86.92381364
3	30	0.392699082	3	37.14436001	67.01440165	61.04039332	37.14436001	44.16820893	29.94679288	61.08265353	132.8599513
3	50	0.392699082	3	37.49315404	62.71896573	57.67380339	37.49315404	59.2964723	40.31605981	63.42521825	87.83811254
3	20	0.392699082	3	42.21413625	76.98381029	70.02987548	42.21413625	36.60556243	56.41718623	99.40918371	115.5033088
3	40	0.392699082	3	38.9577862	67.95351161	62.15436653	38.9577862	31.35120237	81.96445151	82.68438957	75.81400298
3	50	0.392699082	3	41.18195346	52.3949827	50.15237685	41.18195346	28.71182901	50.30673149	48.07158857	82.48978172
3	20	0.392699082	3	27.52384519	40.03223946	37.53056061	27.52384519	29.58926949	51.1851073	50.3955285	28.95905255
3	30	0.392699082	3	49.26507062	79.67823291	73.59560045	49.26507062	42.36477771	40.20960959	105.5740816	130.5644628
3	1	0.392699082	3	33.25874881	37.25487343	36.45564851	33.25874881	33.92597865	32.83669387	51.99211081	30.26471041
3	30	0.392699082	3	57.39650851	61.31459945	60.53098126	57.39650851	53.72915376	54.26251425	70.3160496	66.95068019
3	40	0.392699082	3	43.65277063	108.8032048	95.773118	43.65277063	80.50136467	128.1398968	105.4012495	121.1703084
3	40	0.392699082	3	39.53506095	31.34473443	32.98279973	39.53506095	23.35494398	39.51462986	33.05902213	29.45034175
3	10	0.392699082	3	21.69238627	75.44528059	64.69470173	21.69238627	78.27284397	94.62376496	40.49606519	88.38844823
3	60	0.392699082	4	29.24808829	75.79322437	66.48419715	29.24808829	26.65269055	28.32878239	116.1325466	132.058878
3	20	0.392699082	4	30.60224375	94.28268157	81.54659401	30.60224375	72.14359587	132.7721919	99.8610776	72.35386097
3	30	0.392699082	4	42.87474373	74.44193414	68.12849606	42.87474373	51.89646508	43.40599535	138.2065301	64.25874608
3	10	0.392699082	4	35.9340058	46.05651133	44.03201022	35.9340058	36.25389464	53.0486325	51.94723263	42.97628553
3	1	0.392699082	4	42.33142321	34.76291069	36.2766132	42.33142321	39.38049973	21.96285828	34.06100692	43.64727784
3	10	0.392699082	4	27.3176481	31.10769509	30.34968569	27.3176481	31.07534468	28.93122352	30.12269155	34.30152062
3	20	0.392699082	4	39.1513165	58.97972517	55.01404343	39.1513165	40.81058225	34.18406743	77.20279554	83.72145545
3	60	0.392699082	4	55.64159207	118.9918102	106.3217665	55.64159207	84.12950672	147.2408125	125.0410264	119.555895
3	20	0.392699082	4	43.9809868	84.69360099	76.55107815	43.9809868	58.25448702	58.45394831	81.66377968	140.4021889
3	50	0.392699082	4	50.65413066	93.56285412	84.98110942	50.65413066	68.10583652	82.85403781	59.5766627	163.7148794
3	50	0.392699082	4	41.45620318	100.034885	88.31914863	41.45620318	47.34669491	61.8620789	127.0544582	163.876308
3	20	0.392699082	4	29.62392791	47.33011675	43.78887898	29.62392791	25.50758695	50.31427826	64.16770083	49.33090096
3	40	0.392699082	4	27.61980423	87.78548508	75.75234891	27.61980423	32.76504083	64.8627232	105.8054956	147.7086807
3	30	0.392699082	4	41.76082863	62.68522248	58.50034371	41.76082863	31.71499298	45.70523056	61.92103816	111.3996282
3	30	0.392699082	4	35.60537196	81.44988524	72.28098258	35.60537196	39.91820988	109.1169675	108.510917	68.25344658
3	20	0.392699082	4	49.09297949	90.20409845	81.98187466	49.09297949	33.12144476	126.1217197	133.7020833	67.87114606
3	50	0.392699082	4	51.18059624	114.7606463	102.0446363	51.18059624	102.4239543	161.3021467	102.9552933	92.36119104
3	1	0.392699082	4	53.02984227	30.91493325	35.33791506	53.02984227	24.89429269	30.86381559	38.94068823	28.96093649
3	10	0.392699082	4	30.4733794	37.8767231	36.39605436	30.4733794	33.75743729	44.04957531	31.54952336	42.15035644
3	60	0.392699082	4	37.91380616	44.04717567	42.82050177	37.91380616	42.18256498	47.83093632	37.75690129	48.4183001
3	40	0.392699082	4	28.91914132	81.8342792	71.25125162	28.91914132	38.85790714	70.24121848	36.33274468	181.9052465
3	60	0.392699082	4	67.14874708	278.1777558	235.971954	67.14874708	280.7661307	601.2261926	151.6303753	79.08832451
3	60	0.392699082	4	38.05115646	59.49548273	55.20661748	38.05115646	34.99610502	44.10617329	82.87699871	76.00265391
3	10	0.392699082	4	45.5081515	40.30106396	41.34248147	45.5081515	36.44229641	41.3274598	50.67442689	32.76007272
3	60	0.392699082	4	24.33334285	68.528185	59.68921657	24.33334285	39.38371227	60.06007625	93.40252213	81.26642937
3	30	0.392699082	4	42.30788318	56.69257916	53.81563996	42.30788318	40.14376678	41.20283382	73.99259094	71.4311251
3	40	0.392699082	4	31.71079065	79.14758888	69.66022923	31.71079065	41.00372102	67.80843732	96.00499798	111.7731992
3	50	0.392699082	4	43.97240009	58.13174324	55.29987461	43.97240009	24.87792977	25.67866224	96.41805521	85.55232574
3	20	0.392699082	4	33.35456219	74.70356166	66.43376177	33.35456219	39.96345467	49.21100935	117.4988458	92.14093685
3	1	0.392699082	4	37.42406609	43.17231645	42.02266638	37.42406609	36.32069075	44.16476744	58.67102588	33.53278173
3	40	0.392699082	4	59.52785576	79.39857466	75.42443088	59.52785576	44.97093874	76.16302017	85.70065522	110.7596845
3	50	0.392699082	4	43.47139649	63.49884382	59.49335435	43.47139649	33.05441995	65.49266404	89.96449193	65.48379936
3	60	0.392699082	4	38.96777956	110.4392255	96.14493633	38.96777956	41.16420818	137.02931	156.9243108	106.6390731
3	1	0.392699082	4	26.06737773	40.90405113	37.93671645	26.06737773	38.54096586	42.79483711	40.28098963	41.99941194
3	30	0.392699082	4	34.54573272	43.880186	42.01329534	34.54573272	37.58485583	38.08906586	58.74474042	41.10208189
3	50	0.392699082	4	50.25152554	36.46327001	39.22092111	50.25152554	27.41340892	40.16247702	44.4340064	33.84318768
3	40	0.392699082	4	35.58556662	72.70667652	65.28245454	35.58556662	71.05047532	96.89595581	71.91335134	50.96692359
3	40	0.392699082	4	28.15596628	106.5847533	90.89899593	28.15596628	38.34059749	36.36184645	164.4096583	187.2269111
3	1	0.392699082	4	40.70509722	41.52644355	41.36217428	40.70509722	47.47958186	40.20275698	37.68999978	40.73343557
3	40	0.392699082	4	33.18412289	93.98986062	81.82871307	33.18412289	77.16783916	84.54057625	82.09623243	132.1547946
3	40	0.392699082	4	46.75881771	92.53580118	83.38040449	46.75881771	89.00018284	126.5179321	91.04494834	63.58014143
3	20	0.392699082	4	34.6274868	106.2971719	91.96323484	34.6274868	80.22639914	105.6875821	102.0334006	137.2413055
3	1	0.392699082	4	50.75813674	40.86093218	42.8403731	50.75813674	43.12405088	48.15671549	26.38843852	45.77452385
3	60	0.392699082	4	40.89345818	96.32721165	85.24046096	40.89345818	52.39558389	74.91923533	107.7139641	150.2800633
3	1	0.392699082	4	21.32531285	36.05140672	33.10618794	21.32531285	32.81703921	40.69922319	37.32890447	33.36046
3	30	0.392699082	4	47.12891645	45.819936	46.08173209	47.12891645	53.14044211	34.60639332	60.47124288	35.0616657
3	20	0.392699082	4	47.77225429	84.34941474	77.03398265	47.77225429	39.42389711	68.00151784	116.9478613	113.0243827
3	1	0.392699082	4	40.94465289	51.23334199	49.17560417	40.94465289	55.03812912	63.11159202	34.48398323	52.29966358
3	50	0.392699082	4	35.64010921	75.11012337	67.21612054	35.64010921	59.58879804	79.91835781	74.90470311	86.02863451
3	10	0.392699082	4	46.10141721	60.03240155	57.24620468	46.10141721	38.16085511	36.07415897	57.70802264	108.1865695
3	50	0.392699082	4	42.54492053	82.22701278	74.29059433	42.54492053	32.95182761	43.62549287	134.1335748	118.1971558
3	30	0.392699082	4	34.16669272	54.33201037	50.29894684	34.16669272	37.50582506	42.62497739	64.70943157	72.48780746
3	10	0.392699082	4	36.42492762	49.36636996	46.77808149	36.42492762	44.31264745	48.58209509	54.38176872	50.18896859
3	30	0.392699082	4	58.67193152	54.5043796	55.33788998	58.67193152	40.14658197	33.85221722	42.07683906	101.9418802
3	10	0.392699082	4	27.01863809	50.7378941	45.9940429	27.01863809	49.47696005	54.4927221	50.88199854	48.09989571
3	10	0.392699082	4	39.66092162	53.03773868	50.36237526	39.66092162	37.96831916	25.59217514	37.32937225	111.2610882
3	50	0.392699082	5	27.17818742	83.73016022	72.41976566	27.17818742	23.48411974	43.48904171	154.662545	113.2849345
3	60	0.392699082	5	38.22985244	120.2334452	103.8327267	38.22985244	65.99365018	140.6897425	138.5159081	135.7344801
3	30	0.392699082	5	55.88255901	91.55462519	84.42021195	55.88255901	102.7615741	92.67079526	83.49947817	87.28665323
3	60	0.392699082	5	23.27821898	72.61716256	62.74937385	23.27821898	39.92946031	39.79977721	79.80697452	130.9324382
3	30	0.392699082	5	46.64319258	62.61479561	59.420475	46.64319258	51.12304184	60.35731495	52.83589011	86.14293552
3	10	0.392699082	5	22.17029516	39.01030273	35.64230122	22.17029516	30.60763039	39.49790045	41.9394662	43.99621389
3	60	0.392699082	5	45.6258387	59.86380426	57.01621115	45.6258387	40.75505897	49.74288766	67.40007337	81.55719705
3	20	0.392699082	5	19.41187442	87.91980984	74.21822276	19.41187442	56.94011949	38.58131975	107.3938631	148.7639371
3	40	0.392699082	5	32.55140514	75.49566724	66.90681482	32.55140514	27.13387356	44.17773165	90.84280179	139.828262
3	30	0.392699082	5	42.08606401	109.9614714	96.38638995	42.08606401	78.2237118	128.0735155	157.2514823	76.2971761
3	40	0.392699082	5	17.15789816	61.41381971	52.5626354	17.15789816	51.09483793	105.7999933	60.43348722	28.32696039
3	10	0.392699082	5	31.49985471	82.20993585	72.06791962	31.49985471	45.59403869	53.19522162	88.35278422	141.6976989
3	30	0.392699082	5	56.5062139	59.07878827	58.56427339	56.5062139	27.06927442	45.4491936	63.75047034	100.0462147
3	20	0.392699082	5	43.534213	42.19019096	42.45899537	43.534213	30.20857576	50.35073392	48.25177066	39.9496835
3	40	0.392699082	5	30.94319565	78.60439202	69.07215275	30.94319565	32.81038135	45.8695136	118.5925469	117.1451262
3	20	0.392699082	5	38.78317085	67.90607022	62.08149035	38.78317085	50.86677758	34.11217247	101.2305004	85.41483042
3	1	0.392699082	5	32.91647883	35.81250756	35.23330181	32.91647883	32.99253536	37.13664803	31.04446476	42.07638208
3	1	0.392699082	5	32.77563687	32.29557257	32.39158543	32.77563687	12.81187523	33.41407949	39.68807221	43.26826336
3	40	0.392699082	5	47.20134048	63.25363005	60.04317214	47.20134048	73.70714024	80.88293117	29.81397198	68.61047681
3	50	0.392699082	5	48.46818626	87.89974172	80.01343063	48.46818626	53.12127924	55.60347998	114.7687256	128.105482
3	40	0.392699082	5	41.62257457	113.5050038	99.12851792	41.62257457	71.12511049	129.870427	115.0963488	137.9281287
3	50	0.392699082	5	39.85004986	66.50049932	61.17040943	39.85004986	69.96378624	110.0234828	48.56158955	37.4531387
3	30	0.392699082	5	32.79575805	71.27075265	63.57575373	32.79575805	55.9890625	44.29773902	83.74244901	101.0537601
3	30	0.392699082	5	32.5234442	106.7941227	91.939987	32.5234442	38.9134185	153.9234403	137.6835052	96.65612688
3	1	0.392699082	5	34.42475223	43.00903125	41.29217544	34.42475223	41.44479856	47.16969811	49.15194321	34.26968511
3	50	0.392699082	5	39.16322155	60.30764802	56.07876273	39.16322155	46.4601357	54.34320073	64.56554664	75.86170902
3	20	0.392699082	5	29.36896757	46.37101086	42.9706022	29.36896757	34.76723883	45.99953819	25.0304506	79.68681582
3	10	0.392699082	5	24.07933481	84.60772051	72.50204337	24.07933481	55.16242811	96.85785948	103.3892636	83.02133091
3	50	0.392699082	5	50.55735762	36.81687632	39.56497258	50.55735762	41.5049656	44.99526895	27.34932433	33.41794642
3	30	0.392699082	5	32.06758896	78.9566225	69.57881579	32.06758896	38.43554163	37.46617446	68.97654724	170.9482267
3	50	0.392699082	5	41.10991733	78.77775946	71.24419103	41.10991733	63.88733248	87.56212159	112.9086407	50.75294302
3	60	0.392699082	5	29.5048819	147.438509	123.8517836	29.5048819	96.29186284	138.6873312	169.2682874	185.5065546
3	30	0.392699082	5	41.51172295	92.37660563	82.20362909	41.51172295	36.04266753	77.00009435	107.8504562	148.6132045
3	10	0.392699082	5	39.44981003	42.40335326	41.81264461	39.44981003	38.52408144	33.91361682	45.9939488	51.18176598
3	20	0.392699082	5	95.13146479	40.4080375	51.35272295	95.13146479	51.06504636	45.41215049	31.65160375	33.50334939
3	60	0.392699082	5	33.53991519	54.75771432	50.51415449	33.53991519	34.96746748	54.55135674	58.4986471	71.01338596
3	1	0.392699082	5	22.07101927	31.23043915	29.39855517	22.07101927	36.2592665	40.23486877	26.993923	21.43369833
3	1	0.392699082	5	25.78061761	39.477114	36.73781472	25.78061761	40.26927363	37.05740739	48.47041774	32.11135723
3	50	0.392699082	5	42.5600267	47.46331742	46.48265927	42.5600267	37.69336278	62.34098836	37.15351332	52.66540521
3	40	0.392699082	5	38.87263903	78.68880829	70.72557443	38.87263903	54.48246631	42.69138747	77.95334355	139.6280358
3	60	0.392699082	5	34.92053606	51.3624618	48.07407666	34.92053606	39.10109231	30.49886804	35.91200943	99.93787743
3	20	0.392699082	5	48.73358428	113.0715639	100.203968	48.73358428	109.935151	178.7232408	79.14498438	84.48287966
3	10	0.392699082	5	35.30696799	37.3446777	36.93713576	35.30696799	32.79722878	37.96719335	29.23242672	49.38186196
3	20	0.392699082	5	23.10446807	94.75936911	80.4283889	23.10446807	42.48461188	98.45864992	93.51735166	144.576863
3	1	0.392699082	5	30.70095954	38.67262035	37.07828819	30.70095954	35.1955129	47.14389806	43.28863393	29.0624365
3	60	0.392699082	5	38.65625668	74.92897851	67.67443415	38.65625668	69.89909914	101.7302928	77.78984965	50.29667247
3	20	0.392699082	5	36.42321129	97.88378454	85.59166989	36.42321129	40.96994948	37.77687012	132.5322569	180.2560617
3	1	0.392699082	5	43.4486627	49.20076622	48.05034551	43.4486627	45.52138976	55.27119766	35.10052599	60.90995145
3	40	0.392699082	5	60.19530239	77.20502519	73.80308063	60.19530239	51.53936171	131.301517	80.89751028	45.08171178
3	50	0.392699082	5	41.94562827	87.43755943	78.3391732	41.94562827	63.28870645	80.45628058	88.59312578	117.4121249
3	10	0.392699082	5	19.07635199	81.60344175	69.0980238	19.07635199	50.82115153	55.86045266	111.7659788	107.9661841
3	10	0.392699082	5	42.08245025	88.62887632	79.31959111	42.08245025	26.88315515	51.45623695	109.0088635	167.1672497
3	1	0.392699082	5	35.11363225	40.8212197	39.67970221	35.11363225	40.94500317	61.46227978	34.88952163	25.98807421
3	60	0.392699082	5	26.87415079	71.79542858	62.81117302	26.87415079	31.78228489	63.95808939	81.97520507	109.466135
3	10	0.392699082	5	44.78564346	43.53489855	43.78504753	44.78564346	23.2674366	44.18636434	75.78992001	30.89587324
3	40	0.392699082	5	36.60704053	93.63506676	82.22946151	36.60704053	98.75081697	133.8415902	97.62346149	44.32439833
3	40	0.392699082	6	27.20298924	55.78628598	50.06962663	27.20298924	49.27444047	28.03310808	54.22360929	91.61398608
3	1	0.392699082	6	33.44540779	45.67717995	43.23082552	33.44540779	43.3906065	36.83268567	46.4031634	56.08226422
3	50	0.392699082	6	48.45346826	58.99503871	56.88672462	48.45346826	36.8067042	29.36103949	60.63840212	109.174009
3	20	0.392699082	6	29.58008794	76.37820245	67.01857955	29.58008794	72.70881062	85.65433846	43.19561165	103.9540491
3	30	0.392699082	6	40.68379854	33.49322316	34.93133824	40.68379854	37.27119103	26.47752343	39.1978449	31.0263333
3	20	0.392699082	6	33.97110051	68.56548755	61.64661015	33.97110051	36.02277625	64.0561422	80.73102647	93.4520053
3	60	0.392699082	6	21.53136384	86.97610555	73.88715721	21.53136384	50.72460041	88.13971324	104.8715511	104.1685574
3	50	0.392699082	6	25.42165402	59.34956325	52.56398141	25.42165402	58.34266939	56.85454183	58.67449105	63.52655074
3	60	0.392699082	6	36.4699647	89.34260986	78.76808083	36.4699647	41.56825092	129.2662251	80.31409536	106.2218681
3	30	0.392699082	6	42.37186532	46.40866182	45.60130252	42.37186532	48.04547436	34.64750179	63.66589028	39.27578086
3	50	0.392699082	6	33.98265332	94.06023059	82.04471514	33.98265332	43.29915705	96.82367694	130.5666635	105.5514248
3	10	0.392699082	6	29.71456785	73.36948223	64.63849936	29.71456785	77.63755761	122.1025732	57.2833468	36.45445131
3	10	0.392699082	6	30.82726448	62.31571702	56.01802651	30.82726448	34.22645282	31.77297472	68.04784706	115.2155935
3	40	0.392699082	6	37.30363426	72.32509888	65.32080596	37.30363426	39.66617873	38.95901676	84.561179	126.114021
3	30	0.392699082	6	29.0831343	96.60472979	83.10041069	29.0831343	68.18834005	115.2146235	118.4303911	84.58556449
3	1	0.392699082	6	36.92550346	32.2144885	33.15669149	36.92550346	31.16971779	31.93475471	35.33757845	30.41590306
3	40	0.392699082	6	29.26295461	86.23447773	74.8401731	29.26295461	64.68201822	48.53154135	90.25917367	141.4651777
3	40	0.392699082	6	36.6725239	69.27116512	62.75143687	36.6725239	67.59673744	91.37974067	62.91836032	55.18982204
3	20	0.392699082	6	31.75761797	36.89019229	35.86367742	31.75761797	41.87717692	36.81444865	31.01319857	37.85594501
3	1	0.392699082	6	28.76189574	35.40379897	34.07541832	28.76189574	37.28435551	32.8826608	36.10250349	35.34567608
3	50	0.392699082	6	24.63907275	71.91483015	62.45967867	24.63907275	76.25098814	59.97716394	35.74497183	115.6861967
3	30	0.392699082	6	42.48299275	48.99833349	47.69526534	42.48299275	33.40179774	32.70580199	67.48933436	62.39639986
3	40	0.392699082	6	32.71092806	80.93549607	71.29058247	32.71092806	33.50870495	57.92871402	79.01839677	153.2861685
3	10	0.392699082	6	32.37028888	39.73639226	38.26317159	32.37028888	37.35144535	32.84078139	39.16251477	49.59082754
3	50	0.392699082	6	25.79468174	78.46771131	67.9331054	25.79468174	43.90104407	39.55241681	109.2059014	121.2114829
3	20	0.392699082	6	44.82888648	35.14741254	37.08370733	44.82888648	29.90450138	46.01288169	32.19463353	32.47763357
3	50	0.392699082	6	48.21642677	67.79555516	63.87972948	48.21642677	38.61307853	79.12014449	66.46624737	86.98275024
3	30	0.392699082	6	48.95079885	48.86327467	48.88077951	48.95079885	35.03893258	53.65297843	36.84443121	69.91675648
3	1	0.392699082	6	20.96136384	38.94386559	35.34736524	20.96136384	39.15660879	36.966359	43.55754368	36.09495088
3	1	0.392699082	6	35.96262342	37.24804696	36.99096225	35.96262342	39.02082685	30.80352403	39.86968361	39.29815334
3	60	0.392699082	6	33.46681821	119.0572578	101.9391699	33.46681821	39.24766625	146.653583	149.555346	140.7724357
3	20	0.392699082	6	34.1055829	68.5841239	61.6884157	34.1055829	56.97880524	49.63711927	76.02646555	91.69410557
3	30	0.392699082	6	32.79388954	57.83244558	52.82473437	32.79388954	46.78967976	42.46764886	88.08284704	53.98960665
3	40	0.392699082	6	30.68524836	91.25245236	79.13901156	30.68524836	49.72471664	72.7556717	145.4839761	97.04544501
3	20	0.392699082	6	38.76327597	100.7810633	88.37750581	38.76327597	32.74161416	87.7348425	148.8429502	133.8048462
3	20	0.392699082	6	47.04727981	69.36944754	64.905014	47.04727981	29.82311747	53.94713913	116.5739192	77.13361435
3	1	0.392699082	6	30.18304898	34.12865146	33.33953096	30.18304898	40.98812541	30.06962069	36.90502393	28.5518358
3	30	0.392699082	6	51.85293331	43.62863318	45.27349321	51.85293331	31.36118018	46.49994912	47.99936243	48.654041
3	10	0.392699082	6	41.3821343	39.81646175	40.12959626	41.3821343	36.07514774	51.28696796	40.65851967	31.24521163
3	30	0.392699082	6	33.77720964	75.25390286	66.95856421	33.77720964	59.62139184	36.13178905	78.52216069	126.7402698
3	40	0.392699082	6	38.74425451	84.06403065	75.00007542	38.74425451	63.89835101	51.07484203	134.9276763	86.35525324
3	60	0.392699082	6	35.0969239	64.50169345	58.62073954	35.0969239	31.36366922	68.87826766	64.54084267	93.22399427
3	10	0.392699082	6	45.60775446	37.63514686	39.22966838	45.60775446	37.08914818	31.15321016	36.38650142	45.91172769
3	60	0.392699082	6	64.10292981	77.9093981	75.14810444	64.10292981	54.19176651	75.81788088	109.9042809	71.72366413
3	50	0.392699082	6	60.32237215	97.9227464	90.40267155	60.32237215	55.74009154	98.95052394	112.3471698	124.6532004
3	60	0.392699082	6	43.8381941	77.50218283	70.76938509	43.8381941	36.43191494	42.33842093	100.7844703	130.4539252
3	10	0.392699082	6	38.87585755	41.11792634	40.66951258	38.87585755	40.0435127	31.88870834	46.70037076	45.83911357
3	50	0.392699082	6	88.43374836	46.48328291	54.873376	88.43374836	41.89705631	34.33050677	55.34597483	54.35959374
3	60	0.392699082	6	59.63575172	125.2715048	112.1443542	59.63575172	42.67726418	119.9859341	181.7655407	156.6572801
3	60	0.392699082	6	27.98120494	62.17055467	55.33268472	27.98120494	54.84312829	48.42519152	57.68033814	87.73356073
3	1	0.392699082	6	36.39828294	35.38380866	35.58670352	36.39828294	41.05216907	36.75256177	28.19672341	35.5337804
3	10	0.392699082	6	39.20380942	41.05052666	40.68118321	39.20380942	37.31726736	32.28815124	41.75610462	52.84058342
3	1	0.392699082	6	18.31745334	49.25026254	43.0637007	18.31745334	42.63091956	29.41902918	48.61952644	76.33157495
3	10	0.392699082	6	26.83100348	70.64469727	61.88195851	26.83100348	40.52797624	40.33743252	96.00230378	105.7110765
3	20	0.392699082	6	39.12107308	41.89072071	41.33679118	39.12107308	44.79088068	34.99745042	36.20465924	51.56989248
3	40	0.392699082	6	43.56584764	69.01345919	63.92393688	43.56584764	39.6987812	84.45024253	81.34632446	70.55848859
4	20	0.392699082	1	42.12138915	36.08143445	37.28942539	42.12138915	27.73942855	36.96806762	40.28678046	39.33146115
4	50	0.392699082	1	68.90451658	80.8622022	78.47066508	68.90451658	47.72746944	101.0683637	107.0794282	67.57354742
4	10	0.392699082	1	69.82530099	34.59421104	41.64042903	69.82530099	40.0308088	24.56911534	28.76243685	45.01448317
4	30	0.392699082	1	49.40229268	33.95593821	37.0452091	49.40229268	35.24557957	32.20291875	36.39282991	31.98242459
4	40	0.392699082	1	32.07338878	116.4033792	99.53738112	32.07338878	44.87307342	103.4796807	134.5568215	182.7039412
4	60	0.392699082	1	53.59520924	67.03272064	64.34521836	53.59520924	36.79906725	29.76985204	94.01366791	107.5482954
4	10	0.392699082	1	45.61964704	45.31278861	45.37416029	45.61964704	44.58898105	36.84191537	41.48045419	58.33980381
4	20	0.392699082	1	29.15395032	61.19167299	54.78412846	29.15395032	38.23699636	26.11153472	50.0348963	130.3832646
4	20	0.392699082	1	58.33313819	127.8554271	113.9509693	58.33313819	115.0871273	107.6935817	115.8116404	172.829359
4	40	0.392699082	1	66.18276628	127.9791666	115.6198865	66.18276628	83.3959666	139.6997888	157.6895548	131.131356
4	60	0.392699082	1	34.39598254	70.52290957	63.29752416	34.39598254	49.76941056	64.79277212	77.48636698	90.0430886
4	60	0.392699082	1	41.38871529	60.74968043	56.8774874	41.38871529	31.11046938	30.76915945	43.83359264	137.2855003
4	20	0.392699082	1	52.50372553	33.03100484	36.92554897	52.50372553	35.70628662	30.80273768	35.00923014	30.6057649
4	10	0.392699082	1	59.82923893	138.5817835	122.8312746	59.82923893	63.23605446	151.6622945	212.5761163	126.8526687
4	1	0.392699082	1	41.05856151	33.77313469	35.23022006	41.05856151	48.19955373	23.05447627	39.47912423	24.35938454
4	50	0.392699082	1	25.74213814	131.8538525	110.6315097	25.74213814	112.7129203	186.9554725	120.4446805	107.3023368
4	1	0.392699082	1	36.10537754	38.26277797	37.83129789	36.10537754	37.17037308	40.41374937	38.23746921	37.22952023
4	60	0.392699082	1	36.88190071	76.16155516	68.30562427	36.88190071	68.43286488	50.17528843	69.73842406	116.2996433
4	1	0.392699082	1	54.63131765	30.52547212	35.34664123	54.63131765	27.20015245	29.84607341	43.11434921	21.94131341
4	1	0.392699082	1	40.09539702	33.0399626	34.45104948	40.09539702	39.1089982	33.09410878	25.45172737	34.50501605
4	30	0.392699082	1	38.60061884	46.86771116	45.21429269	38.60061884	34.63959312	48.01819602	36.11823745	68.69481805
4	10	0.392699082	1	44.32927063	32.75341107	35.06858298	44.32927063	31.29633078	34.17254015	36.12609316	29.41868018
4	10	0.392699082	1	48.41302083	41.81700788	43.13621047	48.41302083	43.65588517	42.31800992	38.76316605	42.53097038
4	50	0.392699082	1	39.33618853	80.923033	72.6056641	39.33618853	42.39431004	69.37231967	95.01742848	116.9080738
4	50	0.392699082	1	37.3588048	37.51626135	37.48477004	37.3588048	23.30003325	38.98357551	33.47146222	54.30997444
4	20	0.392699082	1	31.04175677	75.61763277	66.70245757	31.04175677	28.33172599	38.4977622	113.7220833	121.9189596
4	30	0.392699082	1	61.34374145	53.00779452	54.67498391	61.34374145	40.35448563	27.37511437	45.34496267	98.95661542
4	60	0.392699082	1	29.26008508	55.05749381	49.89801206	29.26008508	41.75257055	41.53298987	71.98020528	64.96420953
4	1	0.392699082	1	30.67822107	37.58748993	36.20563616	30.67822107	39.63865214	33.18735505	43.12078334	34.40316919
4	10	0.392699082	1	23.72010632	64.12458792	56.0436916	23.72010632	44.56820171	28.24279522	83.63112974	100.056225
4	40	0.392699082	1	41.35856371	146.1095375	125.1593428	41.35856371	48.42106288	180.4547914	186.1958531	169.3664428
4	1	0.392699082	1	43.46745216	31.81721624	34.14726342	43.46745216	28.77843728	26.48666034	32.17164009	39.83212725
4	60	0.392699082	1	37.58137452	62.34547352	57.39265372	37.58137452	36.96229898	56.89537566	103.6596441	51.8645754
4	60	0.392699082	1	43.30822244	124.5242582	108.281051	43.30822244	58.8139544	159.0958955	221.9280216	58.2591612
4	50	0.392699082	1	41.81386743	123.2218775	106.9402755	41.81386743	44.89984532	110.8591365	189.6679688	147.4605594
4	40	0.392699082	1	42.24347156	36.25122453	37.44967393	42.24347156	25.43145001	45.53697792	43.73975775	30.29671242
4	40	0.392699082	1	37.7197233	81.52004538	72.75998097	37.7197233	34.10205646	67.22677621	146.5881629	78.16318593
4	60	0.392699082	1	32.48318198	80.07166713	70.5539701	32.48318198	51.96452575	84.543717	101.949823	81.82860276
4	10	0.392699082	1	50.48603034	30.86287999	34.78751006	50.48603034	32.1268476	33.78154453	30.01312657	27.53000126
4	50	0.392699082	1	25.81145644	66.44427175	58.31770869	25.81145644	35.2113289	59.40625849	83.34053571	87.81896392
4	30	0.392699082	1	61.15987447	54.03518648	55.46012408	61.15987447	43.77797107	52.51323473	64.37315333	55.47638679
4	50	0.392699082	1	29.55516293	68.95431614	61.0744855	29.55516293	43.41249311	51.88035455	87.05899398	93.46542294
4	1	0.392699082	1	37.19272125	35.57330234	35.89718612	37.19272125	34.650825	48.7679936	29.10285538	29.77153538
4	1	0.392699082	1	30.41042275	33.62172479	32.97946439	30.41042275	27.40034995	28.61021618	32.68692867	45.78940438
4	40	0.392699082	1	77.54745124	61.58785206	64.7797719	77.54745124	55.83568007	65.75468996	53.5022674	71.25877082
4	30	0.392699082	1	28.08070895	103.7256817	88.59668715	28.08070895	36.8183113	165.9596442	138.6340161	73.49075512
4	40	0.392699082	1	26.34950472	120.2123143	101.4397524	26.34950472	55.5528271	134.3789979	142.7766083	148.1408239
4	10	0.392699082	1	37.37255261	34.60325449	35.15711411	37.37255261	37.54087036	30.7782823	34.14170733	35.95215796
4	40	0.392699082	1	50.41822462	36.87839492	39.58636086	50.41822462	37.21837743	31.68891702	39.94644528	38.65983997
4	30	0.392699082	1	63.05921651	93.53301671	87.43825667	63.05921651	51.80637947	78.83292926	104.694338	138.7984201
4	50	0.392699082	1	26.19955779	44.00149608	40.44110842	26.19955779	28.22878483	55.79781662	28.82881428	63.15056861
4	20	0.392699082	1	36.30913418	84.11707799	74.55548923	36.30913418	29.49959773	68.02412291	122.5590125	116.3855788
4	20	0.392699082	1	48.98036631	37.80799708	40.04247093	48.98036631	29.94379797	37.54575876	37.91815239	45.82427921
4	30	0.392699082	1	92.5818887	71.79762401	75.95447695	92.5818887	66.32266912	72.31677564	42.07715392	106.4738973
4	20	0.392699082	1	45.2717841	34.81179111	36.90378971	45.2717841	31.81930656	37.89899404	37.59537561	31.93348822
4	30	0.392699082	1	38.5075957	37.64680696	37.81896471	38.5075957	37.40588335	33.29427665	28.17192237	51.71514547
4	1	0.392699082	2	22.86875962	37.06956159	34.22940119	22.86875962	33.32588322	27.38025021	42.70518507	44.86692784
4	20	0.392699082	2	26.26600575	88.54778607	76.09143001	26.26600575	28.10156674	119.7588208	66.77059031	139.5601664
4	50	0.392699082	2	61.97508851	31.43568221	37.54356347	61.97508851	28.51891546	27.64256621	30.68205318	38.899194
4	40	0.392699082	2	65.68366603	37.45084317	43.09740774	65.68366603	30.64982875	32.26243613	39.98487081	46.90623699
4	10	0.392699082	2	32.10210147	36.53171427	35.64579171	32.10210147	42.73033814	31.24574613	40.08527119	32.0655016
4	50	0.392699082	2	43.74424579	72.29536523	66.58514135	43.74424579	28.34570877	29.50872701	63.20217847	168.1248467
4	60	0.392699082	2	50.26322141	78.09103221	72.52547005	50.26322141	36.18704866	54.82023963	53.30825965	168.0485809
4	10	0.392699082	2	39.28914202	35.04887985	35.89693229	39.28914202	37.82492016	50.06894288	25.56840152	26.73325486
4	60	0.392699082	2	58.94449517	95.58852389	88.25971814	58.94449517	38.00168363	150.7773806	89.11742741	104.457604
4	30	0.392699082	2	52.58684937	107.1318111	96.22281878	52.58684937	30.35663337	83.6556432	156.5223498	157.9926182
4	30	0.392699082	2	31.70291363	57.34561994	52.21707868	31.70291363	44.39341537	30.25924436	64.49844459	90.23137544
4	1	0.392699082	2	116.7196751	36.44587018	52.50063117	116.7196751	32.54785048	36.68573015	33.59339512	42.95650495
4	20	0.392699082	2	39.29081175	49.33194359	47.32371722	39.29081175	22.8049253	49.83074246	53.16695843	71.52514816
4	1	0.392699082	2	23.87794706	38.78550726	35.80399522	23.87794706	36.07908277	43.0684204	40.57620605	35.4183198
4	50	0.392699082	2	89.93988659	123.5197842	116.8038047	89.93988659	63.18366023	170.1931182	113.1715892	147.5307691
4	40	0.392699082	2	29.66154592	48.81468113	44.98405409	29.66154592	38.83405307	65.31305543	43.88175134	47.22986468
4	60	0.392699082	2	70.28573247	80.28318145	78.28369165	70.28573247	35.07356046	89.02037114	144.9690307	52.06976352
4	60	0.392699082	2	37.22536124	77.62233958	69.54294391	37.22536124	31.5817533	39.08845783	133.6987266	106.1204206
4	20	0.392699082	2	46.67227528	37.36034933	39.22273452	46.67227528	23.13274327	49.74587183	45.43478162	31.12800061
4	20	0.392699082	2	28.60169902	82.89017289	72.03247811	28.60169902	34.19380972	45.86587273	141.7977578	109.7032513
4	20	0.392699082	2	38.46594706	48.27002009	46.30920548	38.46594706	32.74757857	35.7589152	39.3815542	85.19203237
4	40	0.392699082	2	51.8558514	39.66737368	42.10506922	51.8558514	44.85679477	27.87434992	44.18634054	41.75200949
4	30	0.392699082	2	46.60494749	107.3658533	95.21367213	46.60494749	46.92266273	72.88365953	204.6559987	105.0010922
4	60	0.392699082	2	36.08685856	85.58762859	75.68747458	36.08685856	30.81397815	49.1806245	105.0460765	157.3098352
4	50	0.392699082	2	30.7063375	38.94326193	37.29587705	30.7063375	48.56199215	22.81552242	49.47595334	34.91957981
4	40	0.392699082	2	22.76717997	42.01031695	38.16168956	22.76717997	26.97495343	51.27984382	45.30452077	44.48194978
4	10	0.392699082	2	36.05847388	98.90692347	86.33723355	36.05847388	31.99042727	33.10560362	138.2322296	192.2994334
4	10	0.392699082	2	32.87660499	36.65127118	35.89633794	32.87660499	35.06012335	39.71877534	37.96665077	33.85953524
4	10	0.392699082	2	54.77022987	34.84248426	38.82803338	54.77022987	36.26578801	32.88310392	41.73064714	28.49039797
4	10	0.392699082	2	41.21596577	41.57398417	41.50238049	41.21596577	49.86436418	27.24114817	49.88458701	39.30583734
4	10	0.392699082	2	42.02496113	37.51324864	38.41559114	42.02496113	33.51688581	34.25988962	30.72735092	51.54886821
4	40	0.392699082	2	35.33562632	50.31761541	47.32121759	35.33562632	27.95183007	31.94916821	32.90082757	108.4686358
4	50	0.392699082	2	40.28104199	101.04876	88.89521639	40.28104199	44.49764866	82.74021393	184.4666387	92.49053868
4	50	0.392699082	2	37.56201143	33.0122271	33.92218397	37.56201143	41.65152826	39.45090212	27.73287419	23.21360383
4	30	0.392699082	2	41.72677612	115.2024094	100.5072827	41.72677612	68.80406404	103.8069132	146.4773074	141.7213529
4	10	0.392699082	2	26.92926789	51.78426818	46.81326812	26.92926789	43.78763334	27.70066184	53.92061006	81.72816748
4	20	0.392699082	2	39.70912858	36.87648584	37.44301439	39.70912858	31.10058747	37.3034296	39.02414936	40.07777692
4	20	0.392699082	2	26.4859086	96.14526084	82.2133904	26.4859086	55.10534018	121.458146	144.7329579	63.28459922
4	60	0.392699082	2	29.92499333	50.27186987	46.20249456	29.92499333	44.31813433	36.34831347	46.99272975	73.42830194
4	30	0.392699082	2	45.11931613	144.7524292	124.8258066	45.11931613	103.4204446	151.7091786	206.5307442	117.3493493
4	1	0.392699082	2	52.55433045	41.89973308	44.03065255	52.55433045	38.23360988	41.23294943	36.66326934	51.46910366
4	40	0.392699082	2	48.17047643	36.31960726	38.6897811	48.17047643	38.92191424	41.13033177	29.47094428	35.75523876
4	1	0.392699082	2	34.54478671	38.76603052	37.92178176	34.54478671	36.65948043	41.56094308	26.18670827	50.65699029
4	50	0.392699082	2	50.3784365	66.235872	63.0643849	50.3784365	42.82296461	44.26947879	76.3841573	101.4668873
4	40	0.392699082	2	50.87964002	62.13816626	59.88646101	50.87964002	41.58480641	39.07143095	33.67047263	134.2259551
4	60	0.392699082	2	35.78957743	91.12780159	80.06015676	35.78957743	32.02826095	131.9371833	118.0702054	82.47555672
4	50	0.392699082	2	81.29012389	95.14874487	92.37702067	81.29012389	44.44387905	79.4985773	106.2373016	150.4152216
4	1	0.392699082	2	35.66738176	33.26348153	33.74426158	35.66738176	33.72606867	33.87257345	30.09122681	35.36405719
4	30	0.392699082	2	45.7230961	88.76050614	80.15302413	45.7230961	59.54636064	27.65097638	121.9539463	145.8907412
4	60	0.392699082	2	41.25286277	119.1998217	103.6104299	41.25286277	57.87540616	148.0563444	72.94039657	197.9271396
4	40	0.392699082	2	42.45940507	52.64947804	50.61146344	42.45940507	29.87121974	43.89916664	64.8793075	71.94821827
4	30	0.392699082	2	47.52496768	105.6006896	93.98554523	47.52496768	32.24421668	68.1297291	131.8469406	190.1818721
4	1	0.392699082	2	156.4577849	39.67475457	63.03136063	156.4577849	30.5573525	44.06388004	43.34523403	40.73255169
4	20	0.392699082	2	36.35295489	33.65798749	34.19698097	36.35295489	40.50625557	29.33533989	36.09992415	28.69043033
4	30	0.392699082	2	26.44448692	97.56467565	83.3406379	26.44448692	47.7764974	78.384917	98.67395831	165.4233299
4	1	0.392699082	2	23.80570171	34.48193126	32.34668535	23.80570171	23.18873105	40.25131889	40.7257206	33.76195449
4	60	0.392699082	3	57.67719577	135.0627556	119.5856437	57.67719577	79.61512197	131.1682082	160.291924	169.1757684
4	40	0.392699082	3	62.70742026	89.52157598	84.15874484	62.70742026	48.67706391	114.825904	75.13474057	119.4485955
4	50	0.392699082	3	44.90399357	67.8221812	63.23854367	44.90399357	32.95045231	53.77591884	69.83336009	114.7289935
4	20	0.392699082	3	51.82124696	39.2824115	41.79017859	51.82124696	31.22664965	38.36536938	49.30888358	38.2287434
4	30	0.392699082	3	37.95655817	59.61435587	55.28279633	37.95655817	38.76460338	39.70321345	63.55745653	96.43215011
4	10	0.392699082	3	29.20687135	34.49357155	33.43623151	29.20687135	44.28181571	39.43947482	28.57658446	25.67641123
4	10	0.392699082	3	26.75062391	92.71837164	79.52482209	26.75062391	82.76056439	88.20253475	96.90721138	103.003176
4	40	0.392699082	3	40.20398953	66.93377652	61.58781913	40.20398953	66.778394	33.528699	61.75764291	105.6703702
4	40	0.392699082	3	43.00274981	40.33136536	40.86564225	43.00274981	33.58249984	44.89048307	51.76612692	31.08635161
4	10	0.392699082	3	33.58085892	39.85250801	38.59817819	33.58085892	46.27644823	32.43986137	43.42962169	37.26410073
4	60	0.392699082	3	52.31040728	49.9867396	50.45147313	52.31040728	42.21857896	27.87808755	45.46156554	84.38872635
4	1	0.392699082	3	42.46475752	41.33843248	41.56369749	42.46475752	40.64851373	52.78392645	33.60039956	38.32089018
4	10	0.392699082	3	35.44513348	55.83273265	51.75521282	35.44513348	31.01903755	46.01814119	73.52581377	72.76793812
4	50	0.392699082	3	33.27796799	97.35500049	84.53959399	33.27796799	37.94183404	49.22141521	169.8440428	132.4127099
4	30	0.392699082	3	37.11500667	85.73026022	76.00720951	37.11500667	75.93343794	53.54924997	91.99499454	121.4433584
4	10	0.392699082	3	61.06853159	34.69789696	39.97202389	61.06853159	33.89044953	39.29567614	26.945594	38.65986817
4	60	0.392699082	3	36.88583544	134.1950176	114.7331812	36.88583544	97.75403927	196.0156113	170.6906782	72.31974154
4	10	0.392699082	3	48.09498371	35.18462771	37.76669891	48.09498371	29.85627564	34.15564152	32.62018857	44.10640513
4	1	0.392699082	3	46.4626665	37.7661691	39.50546858	46.4626665	43.54590436	32.63046555	34.29782282	40.59048367
4	60	0.392699082	3	84.70426927	116.6945239	110.296473	84.70426927	68.73675245	127.2903634	125.7366528	145.014327
4	60	0.392699082	3	43.59518011	83.15004302	75.23907044	43.59518011	61.69926327	41.1936588	89.65889444	140.0483556
4	50	0.392699082	3	62.20300557	47.95777303	50.80681954	62.20300557	51.92001742	54.32901451	50.91654968	34.66551051
4	20	0.392699082	3	22.1198919	44.53798356	40.05436522	22.1198919	33.90471925	49.06181747	37.01333767	58.17205983
4	20	0.392699082	3	33.26482685	36.26177864	35.66238828	33.26482685	25.33475593	46.08257269	44.11081263	29.51897331
4	50	0.392699082	3	36.65458969	65.55579084	59.77555061	36.65458969	50.50558693	48.08837542	110.7432115	52.88598953
4	1	0.392699082	3	43.08255791	41.82668578	42.07786021	43.08255791	43.55463381	29.46581304	34.5221633	59.76413299
4	1	0.392699082	3	47.97527525	34.89668176	37.51240046	47.97527525	20.45589364	35.63490338	40.65865074	42.83727927
4	40	0.392699082	3	46.64453228	119.839849	105.2007856	46.64453228	40.57851591	125.5525141	151.6531754	161.5751906
4	50	0.392699082	3	21.90107264	43.03028355	38.80444137	21.90107264	26.33538036	59.37982643	47.01111883	39.3948086
4	1	0.392699082	3	32.37485093	39.47304567	38.05340672	32.37485093	42.13080637	31.97051755	52.63686425	31.15399451
4	30	0.392699082	3	25.65830169	101.4774183	86.31359495	25.65830169	40.46931324	64.74250035	143.765901	156.9319585
4	20	0.392699082	3	54.26615542	42.0454731	44.48960956	54.26615542	30.83357153	52.61077632	35.46401476	49.27352978
4	30	0.392699082	3	37.04214883	100.446492	87.76562338	37.04214883	46.94767007	61.77943825	160.973412	132.0854477
4	30	0.392699082	3	46.9805587	82.71874171	75.57110511	46.9805587	38.69237333	27.45064066	112.6187612	152.1131917
4	20	0.392699082	3	665.0363033	1000.741318	933.6003151	665.0363033	788.0821057	1302.840942	1583.494521	328.5477029
4	40	0.392699082	3	55.49930443	82.28052665	76.9242822	55.49930443	50.43200267	59.23823135	69.93611092	149.5157617
4	30	0.392699082	3	80.61625954	68.46181706	70.89270555	80.61625954	35.64127474	68.65147488	118.8751414	50.67937719
4	50	0.392699082	3	54.43094545	69.39100481	66.39899293	54.43094545	57.87997348	92.30964817	53.7777343	73.59666327
4	60	0.392699082	3	36.24528697	108.9672028	94.42281961	36.24528697	61.36305488	61.32253657	139.8580613	173.3251583
4	20	0.392699082	3	33.23819882	104.0119073	89.85716557	33.23819882	52.88680745	79.39759582	169.7999213	113.9633045
4	10	0.392699082	3	47.43267935	35.69507717	38.0425976	47.43267935	46.12226648	29.82157214	34.35321868	32.48325137
4	50	0.392699082	3	44.27301392	82.57957803	74.91826521	44.27301392	40.80293171	35.287027	116.9293552	137.2989982
4	30	0.392699082	3	53.06918272	66.90813577	64.14034516	53.06918272	54.40958166	57.06380187	66.6217192	89.53744033
4	20	0.392699082	3	36.74937785	61.04078592	56.18250431	36.74937785	31.15649756	38.66589122	89.66221195	84.67854297
4	1	0.392699082	3	40.39354405	43.12286842	42.57700355	40.39354405	40.89365407	46.2313119	48.67093036	36.69557736
4	40	0.392699082	3	47.71838193	67.55787014	63.5899725	47.71838193	32.23770163	73.51370813	113.0173118	51.46275904
4	60	0.392699082	3	37.04478916	72.03378995	65.0359898	37.04478916	66.56510352	78.19522001	86.42555379	56.94928249
4	20	0.392699082	3	42.38528751	80.00695412	72.4826208	42.38528751	50.22535269	36.77894819	58.34216278	174.6813528
4	40	0.392699082	3	38.92456047	103.4976709	90.58304878	38.92456047	55.51280188	130.3168999	144.2709198	83.89006184
4	10	0.392699082	3	44.08011604	42.83925162	43.0874245	44.08011604	39.17036268	37.83597054	50.91831644	43.4323568
4	40	0.392699082	3	39.75821384	87.6720435	78.08927757	39.75821384	39.65311778	96.46425284	127.8775336	86.69326977
4	1	0.392699082	3	33.43084615	36.70225989	36.04797714	33.43084615	45.89028874	28.59255479	36.00297594	36.32322007
4	30	0.392699082	3	27.4433607	127.9133679	107.8193665	27.4433607	28.04577209	98.76022344	201.1021605	183.7453157
4	50	0.392699082	3	68.64973771	73.45609437	72.49482304	68.64973771	42.54933632	56.35080203	95.63858587	99.28565326
4	1	0.392699082	3	32.28555054	40.59455177	38.93275153	32.28555054	35.16208326	36.89115115	52.16013433	38.16483835
4	60	0.392699082	3	91.94623813	101.1359866	99.2980369	91.94623813	56.20334404	63.96274379	113.6918872	170.6859713
4	50	0.392699082	4	119.9767932	89.14368576	95.31030726	119.9767932	35.87800961	107.1670889	108.7285265	104.801118
4	30	0.392699082	4	40.45672857	100.232772	88.2775633	40.45672857	31.1338417	93.2652989	134.7055233	141.826424
4	50	0.392699082	4	22.96910802	124.936448	104.54298	22.96910802	75.76088513	106.6606424	150.5633395	166.7609251
4	10	0.392699082	4	46.53998377	68.22833618	63.8906657	46.53998377	36.20277957	40.38260994	124.5441064	71.78384883
4	10	0.392699082	4	48.6481	59.58632859	57.39868287	48.6481	32.56452698	53.90202125	83.80844319	68.07032292
4	20	0.392699082	4	51.60590919	68.99047009	65.51355791	51.60590919	41.24763703	36.62172981	60.92618778	137.1663258
4	60	0.392699082	4	77.12899597	59.49508547	63.02186757	77.12899597	30.13578032	44.98340008	81.81448651	81.04667496
4	40	0.392699082	4	42.57852952	105.6868131	93.06515638	42.57852952	33.82041139	88.80016474	140.1669379	159.9597383
4	30	0.392699082	4	35.0747999	51.12214498	47.91267597	35.0747999	27.26857421	39.82935588	32.43272038	104.9579295
4	40	0.392699082	4	39.41916645	87.22397707	77.66301495	39.41916645	34.82354523	48.21913201	69.73649285	196.1167382
4	60	0.392699082	4	39.58660348	60.16954555	56.05295714	39.58660348	33.48690919	69.28705661	69.1622127	68.7420037
4	50	0.392699082	4	36.48072852	43.92660864	42.43743261	36.48072852	35.84298451	38.68486363	60.87068765	40.30789876
4	50	0.392699082	4	38.77727915	87.80828958	78.00208749	38.77727915	32.1734454	118.7999139	101.4960043	98.76379471
4	1	0.392699082	4	40.4782074	37.90841183	38.42237094	40.4782074	29.98522628	34.61311865	42.5947204	44.44058198
4	40	0.392699082	4	1026.460942	345.0271943	481.3139438	1026.460942	917.4576612	234.0950671	112.1609517	116.3950972
4	1	0.392699082	4	67.11196407	32.94378108	39.77741768	67.11196407	31.48376034	32.80678053	28.85790472	38.62667873
4	60	0.392699082	4	37.11704712	53.88367753	50.53035145	37.11704712	59.05208349	34.51184761	57.973716	63.99706302
4	1	0.392699082	4	34.4282223	45.13458658	42.99331372	34.4282223	53.61406985	49.68234535	39.88293873	37.35899238
4	40	0.392699082	4	42.64895186	73.76124535	67.53878665	42.64895186	50.28264268	31.39474422	101.5897935	111.777801
4	10	0.392699082	4	40.59792755	51.28627408	49.14860478	40.59792755	68.34258291	51.17115591	44.84784254	40.78351497
4	40	0.392699082	4	74.54435126	93.22138694	89.4859798	74.54435126	53.47735141	135.5812085	134.154819	49.67216883
4	60	0.392699082	4	31.59888796	51.46524382	47.49197265	31.59888796	34.08323417	39.87227891	67.73045937	64.17500285
4	60	0.392699082	4	55.91289963	76.57896527	72.44575215	55.91289963	46.87485948	63.55403889	85.24559656	110.6413662
4	20	0.392699082	4	57.87812702	66.06013579	64.42373404	57.87812702	49.67671099	54.98036093	59.03727709	100.5461942
4	30	0.392699082	4	89.63337058	103.7223089	100.9045212	89.63337058	42.45870812	93.37182099	138.224937	140.8337695
4	30	0.392699082	4	57.27591661	90.92449091	84.19477605	57.27591661	68.32119622	128.8690054	91.50799351	74.99976847
4	1	0.392699082	4	38.41774519	39.7451017	39.4796304	38.41774519	43.21563525	39.49987964	27.71369325	48.55119866
4	30	0.392699082	4	38.63627062	84.03719623	74.95701111	38.63627062	42.85909645	67.88662448	78.63130294	146.7717611
4	50	0.392699082	4	85.47790001	103.7274959	100.0775767	85.47790001	66.82941975	123.0600675	65.37604678	159.6444495
4	20	0.392699082	4	47.91991905	100.810466	90.23235662	47.91991905	40.98166099	131.5869614	161.2431491	69.43009256
4	20	0.392699082	4	27.22943617	68.39933179	60.16535266	27.22943617	32.66522614	47.72174364	73.84498731	119.3653701
4	10	0.392699082	4	58.93381432	38.08863709	42.25767253	58.93381432	40.37292767	33.18994614	37.26875894	41.5229156
4	10	0.392699082	4	53.9675424	39.76819754	42.60806651	53.9675424	48.44628429	21.55137341	42.13330223	46.94183021
4	1	0.392699082	4	28.22449852	37.46176731	35.61431355	28.22449852	45.81401769	35.40370941	28.24855535	40.38078677
4	20	0.392699082	4	55.30603312	81.87496724	76.56118042	55.30603312	34.34335086	64.74274921	128.2854246	100.1283443
4	60	0.392699082	4	40.22635394	96.67839728	85.38798861	40.22635394	43.6933787	62.44213074	81.02593833	199.5521414
4	30	0.392699082	4	40.15386029	51.43098358	49.17555892	40.15386029	28.93811947	33.22783985	73.77060677	69.78736824
4	60	0.392699082	4	25.06153002	62.99826683	55.41091947	25.06153002	47.21670796	48.54180909	36.47624295	119.7583073
4	20	0.392699082	4	48.9620076	60.56013696	58.24051109	48.9620076	37.74716725	34.13789316	56.01302638	114.342461
4	40	0.392699082	4	44.21041829	85.74735417	77.43996699	44.21041829	41.46158133	99.49044628	75.90053971	126.1368493
4	20	0.392699082	4	34.04990359	50.15403529	46.93320895	34.04990359	51.93080764	45.97573314	45.41677745	57.29282292
4	40	0.392699082	4	90.58763606	36.62683291	47.41899354	90.58763606	34.6848763	29.86800801	41.52991171	40.42453562
4	40	0.392699082	4	35.83630306	97.9290564	85.51050574	35.83630306	50.80134529	148.640426	146.6776581	45.59679621
4	10	0.392699082	4	32.41045939	36.91674589	36.01548859	32.41045939	41.25782345	40.29260952	38.88030273	27.23624786
4	30	0.392699082	4	34.34761832	108.867229	93.96330688	34.34761832	59.23859665	61.74099666	157.6604691	156.8288536
4	10	0.392699082	4	44.13167006	37.29427797	38.66175639	44.13167006	42.46186344	46.18287201	35.78898549	24.74339095
4	1	0.392699082	4	41.25257797	36.13816863	37.1610505	41.25257797	34.78543023	35.03084302	30.83558555	43.90081571
4	20	0.392699082	4	61.57111942	70.99609524	69.11110007	61.57111942	49.75309726	55.11101743	81.92638968	97.19387658
4	10	0.392699082	4	23.688861	48.03946673	43.16934559	23.688861	47.25778655	41.33316766	30.53830974	73.02860299
4	30	0.392699082	4	33.75748845	111.4604618	95.91986713	33.75748845	46.00381259	50.70955483	165.5462798	183.5822
4	50	0.392699082	4	55.57322602	122.8850771	109.4227069	55.57322602	74.34597403	175.1282528	126.7361369	115.3299448
4	1	0.392699082	4	37.14710418	40.27458243	39.64908678	37.14710418	36.80187006	56.72146803	36.72298829	30.85200332
4	50	0.392699082	4	36.42103317	98.80612503	86.32910665	36.42103317	45.81790863	63.25872512	163.8288765	122.3189899
4	1	0.392699082	4	30.17049957	41.19072678	38.98668134	30.17049957	35.01856466	48.01533419	41.24400758	40.48500069
4	50	0.392699082	4	87.90938976	54.08243647	60.84782713	87.90938976	91.49772034	30.1029834	38.8830402	55.84600194
4	60	0.392699082	4	53.86387893	92.44670671	84.73014116	53.86387893	65.58208439	75.07372197	145.4787145	83.65230603
4	60	0.392699082	5	126.1084574	79.28616747	88.65062546	126.1084574	49.71453997	101.6084596	103.6279516	62.19371867
4	50	0.392699082	5	40.68893223	76.19736744	69.0956804	40.68893223	36.6348933	63.0497689	102.8975669	102.2072407
4	20	0.392699082	5	42.15106509	34.70978742	36.19804296	42.15106509	32.04915783	24.00586632	48.55259539	34.23153016
4	40	0.392699082	5	51.07992975	57.20081254	55.97663598	51.07992975	39.6720429	46.73281967	56.7005596	85.69782799
4	1	0.392699082	5	38.09215583	30.30531715	31.86268489	38.09215583	35.7517351	30.14019104	17.54920961	37.78013286
4	30	0.392699082	5	30.49476643	65.58765625	58.56907829	30.49476643	41.76969958	26.98726422	85.96682703	107.6268342
4	1	0.392699082	5	37.8669209	32.64238204	33.68728981	37.8669209	30.18463181	31.13885153	42.46861834	26.77742648
4	40	0.392699082	5	49.73880896	77.16368977	71.67871361	49.73880896	58.10845151	51.92480659	68.4032041	130.2182969
4	20	0.392699082	5	31.70000304	31.51926885	31.55541569	31.70000304	30.21029882	27.55404495	30.17084591	38.14188573
4	40	0.392699082	5	43.5568806	41.13954996	41.62301609	43.5568806	41.18028103	38.69833921	51.72917352	32.95040608
4	10	0.392699082	5	43.95448128	81.58803265	74.06132237	43.95448128	23.61660642	58.63050065	111.7611101	132.3439135
4	1	0.392699082	5	36.59025767	40.26301576	39.52846414	36.59025767	48.11017064	36.0080951	31.89734502	45.03645226
4	30	0.392699082	5	28.90103671	29.49495136	29.37616843	28.90103671	36.11217201	36.89786482	16.20660905	28.76315957
4	50	0.392699082	5	53.27595811	56.7446349	56.05089954	53.27595811	33.32971175	53.83671126	53.98239438	85.82972219
4	60	0.392699082	5	48.76119143	65.04224533	61.78603455	48.76119143	70.94962312	54.06499629	56.27876915	78.87559277
4	30	0.392699082	5	44.160199	36.19195518	37.78560394	44.160199	59.45882755	25.62545115	33.57766314	26.10587887
4	1	0.392699082	5	35.36252655	33.31773175	33.72669071	35.36252655	22.98089962	27.50534483	42.35163413	40.43304841
4	50	0.392699082	5	61.499974	68.75114675	67.3009122	61.499974	55.22740535	50.71222777	114.9972777	54.06767618
4	10	0.392699082	5	35.88520575	34.90684257	35.10251521	35.88520575	31.74291616	35.39278705	27.23667765	45.25498944
4	40	0.392699082	5	29.37266784	68.98213536	61.06024186	29.37266784	23.05311936	26.30713699	48.61741962	177.9508655
4	20	0.392699082	5	40.23582801	61.04954089	56.88679832	40.23582801	25.54165945	34.64252173	50.95883832	133.0551441
4	30	0.392699082	5	52.81664181	47.13918869	48.27467931	52.81664181	32.59318241	41.50456155	50.83181594	63.62719485
4	30	0.392699082	5	214.6524493	70.03193691	98.95603939	214.6524493	36.47792519	51.7866702	148.4171666	43.4459857
4	20	0.392699082	5	46.95023852	36.57755613	38.65209261	46.95023852	39.41452243	35.76049275	31.052451	40.08275834
4	50	0.392699082	5	39.00065082	63.13261246	58.30622013	39.00065082	71.40921742	61.41577314	48.81670032	70.88875896
4	60	0.392699082	5	31.97080563	67.72421473	60.57353291	31.97080563	46.53274411	35.11293125	77.89931035	111.3518732
4	60	0.392699082	5	30.87897504	102.2801681	87.99992946	30.87897504	51.78971463	116.6641406	116.9488679	123.7179491
4	60	0.392699082	5	58.81930341	52.79860328	54.00274331	58.81930341	37.08263156	37.84810368	55.52037992	80.74329796
4	1	0.392699082	5	45.52032972	41.30323322	42.14665252	45.52032972	49.18059669	34.8892877	42.65638628	38.48666222
4	10	0.392699082	5	58.90539349	40.54836573	44.21977128	58.90539349	34.98703755	34.05942738	34.61905593	58.52794206
4	20	0.392699082	5	48.03127538	45.80092278	46.2469933	48.03127538	41.0322719	28.05100837	58.45933586	55.66107498
4	10	0.392699082	5	35.26617689	35.30698549	35.29882377	35.26617689	39.34767362	32.74748289	38.72675327	30.4060322
4	40	0.392699082	5	40.26328965	31.56907841	33.30792066	40.26328965	20.34358914	32.58220579	36.06394301	37.2865757
4	40	0.392699082	5	50.37649464	79.4905182	73.66771349	50.37649464	45.79755539	28.87474021	66.61902358	176.6707536
4	20	0.392699082	5	71.76732216	43.18261069	48.89955298	71.76732216	46.15681868	31.55396397	44.93563596	50.08402413
4	40	0.392699082	5	43.65817507	71.28761922	65.76173039	43.65817507	29.1879137	74.83585519	57.67005107	123.4566569
4	10	0.392699082	5	31.54160326	37.98262716	36.69442238	31.54160326	31.94365154	36.64144699	48.75386025	34.59154986
4	20	0.392699082	5	48.99623537	45.97749467	46.58124281	48.99623537	34.86039686	44.42725041	39.25749884	65.36483257
4	50	0.392699082	5	36.44028739	71.80884938	64.73513698	36.44028739	47.017029	85.97256562	54.48628807	99.75951484
4	30	0.392699082	5	153.821125	89.56866075	102.4191536	153.821125	44.67744468	64.65580158	133.201115	115.7402817
4	1	0.392699082	5	42.03455367	33.83156763	35.47216484	42.03455367	25.4207514	35.13243745	34.41140707	40.3616746
4	50	0.392699082	5	33.93481808	73.97355322	65.96580619	33.93481808	37.19898776	103.886716	100.6781579	54.13035114
4	50	0.392699082	5	32.14967998	82.83784459	72.70021167	32.14967998	29.43024472	61.70710426	109.6269351	130.5870943
4	60	0.392699082	5	47.1266824	106.5106609	94.63386517	47.1266824	76.66107982	100.3951174	81.95733139	167.0291149
4	40	0.392699082	5	39.0699184	64.74236663	59.60787699	39.0699184	33.93678209	23.87054164	64.57366683	136.588476
4	1	0.392699082	5	73.49984704	36.53440072	43.92748998	73.49984704	21.32974861	34.38972392	41.98669004	48.43144029
4	20	0.392699082	5	39.21497023	58.22425878	54.42240107	39.21497023	50.95987325	38.50004382	43.83402983	99.60308823
4	10	0.392699082	5	37.78287188	35.90285522	36.27885855	37.78287188	53.03988033	23.3900461	39.7688389	27.41265554
4	50	0.392699082	5	48.49702985	81.65303104	75.0218308	48.49702985	53.32164396	129.233081	64.90910841	79.14829079
4	30	0.392699082	5	97.03626694	124.3038087	118.8503004	97.03626694	43.70736047	117.0578804	201.8699698	134.5800243
4	60	0.392699082	5	40.82054814	39.69921701	39.92348324	40.82054814	38.4406172	34.96564013	38.3041427	47.08646803
4	60	0.392699082	5	33.43991367	88.82118052	77.74492715	33.43991367	95.83403553	97.46501582	92.91232881	69.07334192
4	10	0.392699082	5	28.70312824	41.15211684	38.66231912	28.70312824	33.46529986	32.91127233	40.04628954	58.18560563
4	1	0.392699082	5	38.35396908	34.58827805	35.34141626	38.35396908	45.82987326	29.63387811	29.11474814	33.77461271
4	10	0.392699082	5	33.03775619	35.5178793	35.02185468	33.03775619	27.50780162	49.33979687	31.61364497	33.61027375
4	30	0.392699082	5	37.51903198	40.23860369	39.69468935	37.51903198	51.79751745	41.7568047	31.54587966	35.85421294
4	40	0.392699082	6	73.65438703	35.70183709	43.29234708	73.65438703	29.56098049	35.18786588	39.96214395	38.09635806
4	40	0.392699082	6	27.90312951	40.00486915	37.58452122	27.90312951	41.11134379	31.27633247	19.56782141	68.06397892
4	20	0.392699082	6	39.95494783	100.3014432	88.2321441	39.95494783	46.56315426	57.00050739	144.5852858	153.0568252
4	1	0.392699082	6	66.82867452	35.14335111	41.48041579	66.82867452	31.14437837	40.37233748	34.40103607	34.6556525
4	30	0.392699082	6	62.22431092	37.829409	42.70838938	62.22431092	43.47041072	42.88161305	42.20046409	22.76514811
4	40	0.392699082	6	28.84313313	126.7576365	107.1747358	28.84313313	46.03839871	136.6779578	142.9611955	181.352994
4	60	0.392699082	6	35.50746832	54.9132185	51.03206846	35.50746832	27.56211502	37.44823435	45.41184867	109.230676
4	10	0.392699082	6	60.96206905	28.62180052	35.08985422	60.96206905	19.43037908	21.12126053	27.61921833	46.31634413
4	60	0.392699082	6	123.4569723	51.33288795	65.75770482	123.4569723	32.77291535	39.56474854	24.83692419	108.1569637
4	20	0.392699082	6	37.85425526	30.53294186	31.99720454	37.85425526	26.50306327	39.82732226	25.58917528	30.21220662
4	10	0.392699082	6	35.35724941	39.78480769	38.89929604	35.35724941	43.22541549	50.06544856	27.39470693	38.45365979
4	30	0.392699082	6	41.72474881	55.77714996	52.96666973	41.72474881	42.72508565	42.52623248	57.62977604	80.22750566
4	50	0.392699082	6	54.20942198	47.29580681	48.67852984	54.20942198	25.91755042	39.61504004	71.37416612	52.27647066
4	20	0.392699082	6	41.80203779	31.02421105	33.1797764	41.80203779	27.24243588	40.30014382	35.15962619	21.39463831
4	1	0.392699082	6	32.2688356	29.85436551	30.33725953	32.2688356	28.76239243	31.16792685	43.71983142	15.76731133
4	50	0.392699082	6	39.89618266	49.2259065	47.35996174	39.89618266	50.11970664	42.15260453	53.730144	50.90117085
4	60	0.392699082	6	81.66786579	101.7576405	97.73968553	81.66786579	48.64542727	38.5984583	126.8089636	192.9777126
4	10	0.392699082	6	42.49463144	35.06928258	36.55435235	42.49463144	43.13657502	34.03827883	35.1247666	27.97750988
4	30	0.392699082	6	59.01869084	38.10170672	42.28510354	59.01869084	46.21786467	28.95338255	33.6417814	43.59379825
4	60	0.392699082	6	21.55866607	79.56843191	67.96647874	21.55866607	31.268154	106.5332461	109.2327364	71.23959105
4	50	0.392699082	6	48.82832608	39.12172047	41.06304159	48.82832608	31.65101364	40.42422147	47.79278319	36.61886357
4	10	0.392699082	6	54.57139822	36.24169363	39.90763455	54.57139822	29.88262957	39.23547005	36.68654751	39.16212738
4	50	0.392699082	6	53.15999799	61.71748214	60.00598531	53.15999799	32.38623255	60.92890484	44.51269803	109.0420931
4	40	0.392699082	6	62.10885333	62.81464703	62.67348829	62.10885333	35.97917315	59.49363662	58.29094916	97.49482921
4	50	0.392699082	6	36.40764912	83.487202	74.07129143	36.40764912	39.39733835	54.07917582	90.79002171	149.6822721
4	10	0.392699082	6	29.97839855	37.15946659	35.72325299	29.97839855	41.64508961	40.80872417	24.38453315	41.79951945
4	20	0.392699082	6	47.57754838	42.77995817	43.73947621	47.57754838	37.43863753	40.75909865	55.95435226	36.96774424
4	1	0.392699082	6	60.8426176	39.00575879	43.37313055	60.8426176	42.90857349	34.76469176	32.91867891	45.43109098
4	20	0.392699082	6	46.33640533	71.18258528	66.21334929	46.33640533	39.08110525	72.68549441	70.48583979	102.4779017
4	1	0.392699082	6	51.21971486	33.66382543	37.17500332	51.21971486	30.51028225	42.08130783	37.37234727	24.69136438
4	20	0.392699082	6	60.89945419	31.61896893	37.47506598	60.89945419	23.40095446	38.03744946	37.29873997	27.73873183
4	1	0.392699082	6	47.69243563	33.10119724	36.01944492	47.69243563	36.12592287	23.23620702	40.79706767	32.24559142
4	40	0.392699082	6	51.78522934	94.89553487	86.27347377	51.78522934	37.48234552	98.88678066	82.05870467	161.1543086
4	60	0.392699082	6	36.06091914	38.26269166	37.82233716	36.06091914	43.44760769	34.25942504	35.89055968	39.45317423
4	60	0.392699082	6	57.7746787	95.47811508	87.9374278	57.7746787	51.57323373	26.26766944	103.5947101	200.4768471
4	30	0.392699082	6	30.06902395	69.20986974	61.38170058	30.06902395	20.51888221	62.60159069	102.0829597	91.63604632
4	30	0.392699082	6	51.02178949	116.7524807	103.6063425	51.02178949	44.5397739	176.2572518	153.5085014	92.70439576
4	50	0.392699082	6	50.56025403	86.778869	79.53514601	50.56025403	31.55088022	38.21443013	127.4741656	149.8760001
4	60	0.392699082	6	33.50130913	69.97997681	62.68424327	33.50130913	55.42309818	93.02837118	40.92251911	90.54591877
4	30	0.392699082	6	72.33128453	48.079162	52.9295865	72.33128453	41.25278293	26.37867064	43.85960508	80.82558934
4	40	0.392699082	6	73.14542053	62.72746495	64.81105607	73.14542053	30.48041761	55.02835291	85.7142419	79.6868474
4	10	0.392699082	6	37.051372	38.12010558	37.90635887	37.051372	30.36949347	47.63787688	40.2196236	34.25342838
4	60	0.392699082	6	49.59888704	143.8674215	125.0137146	49.59888704	74.88840538	144.7288829	181.4967734	174.3556243
4	20	0.392699082	6	49.07271726	63.1327792	60.32076681	49.07271726	30.1994225	80.1858028	67.46888033	74.67701116
4	50	0.392699082	6	36.60216948	40.65259644	39.84251105	36.60216948	45.33110598	39.58190781	21.66902934	56.02834264
4	40	0.392699082	6	47.35448657	122.9300356	107.8149258	47.35448657	37.94758721	113.7544127	207.30712	132.7110225
4	1	0.392699082	6	100.0602494	35.58024124	48.47624287	100.0602494	28.32730144	36.10414665	41.01100843	36.87850843
4	50	0.392699082	6	111.9590728	94.63772205	98.10199219	111.9590728	45.25317378	94.21134527	83.04773485	156.0386343
4	30	0.392699082	6	80.70748631	112.1305875	105.8459673	80.70748631	59.23530563	125.589925	151.0528796	112.6442397
4	30	0.392699082	6	56.32618868	35.33023141	39.52942287	56.32618868	39.70679643	36.8628343	28.83962229	35.91167263
4	1	0.392699082	6	44.83205065	31.88035592	34.47069487	44.83205065	42.8490221	23.3462874	35.33082622	25.99528796
4	1	0.392699082	6	38.40138389	35.21362545	35.85117714	38.40138389	40.38535306	24.61110089	40.6650282	35.19301966
4	10	0.392699082	6	52.06979071	37.59198155	40.48754338	52.06979071	23.94041821	42.17255349	46.98122539	37.27372909
4	10	0.392699082	6	36.17412343	33.26677705	33.84824632	36.17412343	27.3658286	47.4302187	30.8380196	27.43304127
4	40	0.392699082	6	79.32261535	60.64919918	64.38388241	79.32261535	31.30739349	30.75874723	59.18915048	121.3415055
4	20	0.392699082	6	50.21303278	36.267092	39.05628015	50.21303278	42.92607231	28.29216983	51.10210876	22.74801709
5	20	0.392699082	1	63.86888988	44.01798782	47.98816823	63.86888988	42.53267396	52.2232016	35.1158775	46.20019822
5	10	0.392699082	1	108.8445445	48.80999885	60.81690798	108.8445445	44.381314	35.63740045	37.27999351	77.94128744
5	60	0.392699082	1	49.45547384	54.51867486	53.50603465	49.45547384	50.7759257	32.24941022	36.45461877	98.59474474
5	1	0.392699082	1	50.57122714	32.86172317	36.40362396	50.57122714	33.10047289	23.98515323	37.21171669	37.14954987
5	1	0.392699082	1	35.79591007	43.05079632	41.59981907	35.79591007	45.04499858	32.0160878	49.99138371	45.15071518
5	30	0.392699082	1	50.47285588	56.37870266	55.19753331	50.47285588	47.03567886	35.98767613	39.70391046	102.7875452
5	50	0.392699082	1	44.5670665	70.29280074	65.14765389	44.5670665	62.34925025	65.10916383	52.54689817	101.1658907
5	20	0.392699082	1	38.00436213	54.15205121	50.92251339	38.00436213	42.55808595	54.65062263	30.19151259	89.20798367
5	10	0.392699082	1	28.28205731	44.2887387	41.08740242	28.28205731	40.33996228	45.6427848	32.12453298	59.04767475
5	40	0.392699082	1	52.50816976	104.3794248	94.00517379	52.50816976	54.55903714	49.37845874	92.24294019	221.3372631
5	1	0.392699082	1	33.03860313	36.78256715	36.03377434	33.03860313	31.08117232	35.50700042	50.68817458	29.85392127
5	1	0.392699082	1	41.74265319	50.40346959	48.67130631	41.74265319	54.45914768	40.25768867	58.05624341	48.8407986
5	30	0.392699082	1	37.57382238	55.15685126	51.64024548	37.57382238	46.893359	40.47116221	88.869704	44.39317982
5	30	0.392699082	1	27.78208027	84.58923134	73.22780112	27.78208027	38.22249879	37.20832831	108.9572289	153.9688693
5	20	0.392699082	1	36.58055082	45.83844672	43.98686754	36.58055082	35.53041273	39.90798828	42.7829363	65.13244955
5	60	0.392699082	1	46.05605885	72.08460921	66.87889914	46.05605885	42.69102596	55.21153711	67.56530932	122.8705644
5	50	0.392699082	1	37.65680248	61.55542924	56.77570389	37.65680248	40.86846134	60.56644659	96.67450892	48.1123001
5	40	0.392699082	1	52.95094122	52.91231018	52.92003639	52.95094122	38.74194927	30.93817881	82.31968173	59.64943089
5	60	0.392699082	1	31.98008933	43.68003688	41.34004737	31.98008933	68.36817663	28.63668142	34.9564614	42.75882806
5	40	0.392699082	1	35.82194487	85.77471032	75.78415723	35.82194487	58.06317667	71.91852906	92.06470638	121.0524292
5	10	0.392699082	1	32.59624764	46.51426864	43.73066444	32.59624764	35.78901788	69.62759476	48.15375563	32.48670627
5	40	0.392699082	1	34.30034224	76.93550458	68.40847212	34.30034224	43.5981877	67.45876254	89.46108469	107.2239834
5	20	0.392699082	1	36.56168544	42.52670401	41.33370029	36.56168544	43.66148472	33.82486361	40.28768436	52.33278335
5	50	0.392699082	1	41.53475894	80.3920098	72.62055963	41.53475894	40.57992218	61.1009237	77.86432503	142.0228683
5	10	0.392699082	1	45.17201195	36.27173269	38.05178854	45.17201195	30.2840003	45.29140543	32.65736962	36.85415539
5	60	0.392699082	1	26.30692291	45.92927549	42.00480497	26.30692291	34.58816048	41.43254081	35.77010817	71.92629248
5	20	0.392699082	1	27.84067673	47.44835823	43.52682193	27.84067673	43.94619528	42.73699134	27.22228523	75.88796106
5	20	0.392699082	1	52.16869043	49.67771625	50.17591109	52.16869043	43.981223	58.72283179	59.7821196	36.22469061
5	30	0.392699082	1	32.50656052	50.72228096	47.07913687	32.50656052	37.21503942	38.45738073	46.65402749	80.5626762
5	10	0.392699082	1	26.67555072	35.46592829	33.70785277	26.67555072	30.02627987	29.9576898	39.12710628	42.7526372
5	40	0.392699082	1	35.24150493	92.80880782	81.29534724	35.24150493	17.23481965	61.18082706	160.4990724	132.3205122
5	40	0.392699082	1	40.93611139	45.49242564	44.58116279	40.93611139	45.79181102	30.82532203	42.81470229	62.53786723
5	10	0.392699082	1	37.55755195	40.84964132	40.19122344	37.55755195	29.57832208	58.41274794	39.53927035	35.8682249
5	20	0.392699082	1	46.35455628	113.7895849	100.3025792	46.35455628	60.84477958	152.4250415	115.9329118	125.9556066
5	60	0.392699082	1	31.03525042	82.35161713	72.08834379	31.03525042	47.62832249	72.9786203	104.6851882	104.1143375
5	60	0.392699082	1	28.2987329	71.38683349	62.76921337	28.2987329	39.89617283	51.39192551	83.43349421	110.8257414
5	50	0.392699082	1	28.25316957	107.9630682	92.02108846	28.25316957	27.54198372	82.90972176	138.2538638	183.1467034
5	30	0.392699082	1	29.36802849	113.1762282	96.41458823	29.36802849	54.92732174	60.68067596	181.5729781	155.5239369
5	1	0.392699082	1	47.99987022	41.98484489	43.18784996	47.99987022	49.9299638	34.99836485	48.0868576	34.92419331
5	1	0.392699082	1	42.65993293	44.40599423	44.05678197	42.65993293	36.00582974	47.09722598	39.35794505	55.16297613
5	50	0.392699082	1	40.5975361	122.3102944	105.9677427	40.5975361	109.8191881	157.8385596	111.1856118	110.3978182
5	30	0.392699082	1	26.10223063	37.84667856	35.49778898	26.10223063	28.56335925	31.04138227	56.95623429	34.82573845
5	10	0.392699082	1	40.75786507	38.63786716	39.06186674	40.75786507	32.91206743	33.92347336	41.88901917	45.82690868
5	30	0.392699082	1	47.85091309	38.36809373	40.2646576	47.85091309	46.39597353	28.62837019	30.66602724	47.78200396
5	50	0.392699082	1	28.87338189	120.4966862	102.1720254	28.87338189	43.46332712	80.67427478	179.1342294	178.7149137
5	60	0.392699082	1	31.80580167	55.26398878	50.57235136	31.80580167	43.69484431	36.5818299	74.21821049	66.56107041
5	40	0.392699082	1	25.5524374	125.2972593	105.3482949	25.5524374	53.17415661	88.71319793	185.1983444	174.1033381
5	40	0.392699082	1	32.22714434	158.3176952	133.099585	32.22714434	35.24283086	132.8014271	239.2482267	225.978296
5	1	0.392699082	1	36.59213077	31.93670946	32.86779372	36.59213077	29.9243531	34.90310231	36.56527341	26.35410901
5	50	0.392699082	1	37.52293222	73.64650487	66.42179034	37.52293222	44.99453627	30.72747527	126.5064614	92.35754654
5	30	0.392699082	1	41.35733229	94.82474476	84.13126226	41.35733229	53.98413466	44.63690816	143.3400076	137.3379287
5	50	0.392699082	1	35.82898842	155.0867108	131.2351663	35.82898842	54.83208068	157.4443239	212.6793975	195.3910411
5	1	0.392699082	1	39.17829771	46.45300536	44.99806383	39.17829771	35.23256732	43.36972698	44.68473768	62.52498945
5	10	0.392699082	1	33.14661665	40.34031119	38.90157228	33.14661665	43.68352801	38.70887819	37.38291003	41.58592852
5	60	0.392699082	1	28.79976153	73.68890572	64.71107688	28.79976153	40.71942862	72.51468507	76.71785222	104.803657
5	20	0.392699082	1	25.66761666	57.65484125	51.25739633	25.66761666	44.78749723	26.60777839	43.31726009	115.9068293
5	40	0.392699082	2	70.31180452	92.9176626	88.39649098	70.31180452	69.61407979	78.36250741	94.56116623	129.132897
5	10	0.392699082	2	31.65933372	45.05842771	42.37860891	31.65933372	54.27504797	38.52462745	52.9493842	34.48465122
5	30	0.392699082	2	41.7424304	71.77212212	65.76618378	41.7424304	85.78028765	54.97957403	60.46311354	85.86551327
5	40	0.392699082	2	25.49552946	114.3088949	96.54622181	25.49552946	46.60008628	82.01029629	151.446704	177.178493
5	30	0.392699082	2	32.86887832	44.83616282	42.44270592	32.86887832	32.54905233	59.84632043	50.35770633	36.59157221
5	60	0.392699082	2	55.59426061	50.08883919	51.18992348	55.59426061	51.93382218	68.96308043	43.1419034	36.31655077
5	30	0.392699082	2	31.70636868	84.29652738	73.77849564	31.70636868	36.42289675	91.05238777	79.25378556	130.4570395
5	60	0.392699082	2	51.11264776	82.48019088	76.20668226	51.11264776	31.34279165	104.9230203	98.71740926	94.93754231
5	10	0.392699082	2	28.8058984	45.099522	41.84079728	28.8058984	48.59174615	48.16701807	56.93046359	26.70886018
5	50	0.392699082	2	47.51479334	78.12079136	71.99959175	47.51479334	49.14337079	105.4807545	70.40958659	87.44945357
5	1	0.392699082	2	37.19746594	51.73245871	48.82546016	37.19746594	49.30844931	60.23886924	53.20315361	44.17936267
5	20	0.392699082	2	38.45855729	69.4817043	63.2770749	38.45855729	35.15147449	58.69756298	77.24605807	106.8317217
5	40	0.392699082	2	33.23508467	71.90861232	64.17390679	33.23508467	34.70433142	52.443186	102.7481556	97.7387763
5	50	0.392699082	2	27.149268	50.81371315	46.08082412	27.149268	53.15557159	32.53810999	52.76425343	64.79691759
5	40	0.392699082	2	42.72820599	68.60094229	63.42639503	42.72820599	41.9723279	38.22467721	93.87233097	100.3344331
5	1	0.392699082	2	137.0638901	38.48286127	58.19906704	137.0638901	35.17560119	34.17928839	46.7250737	37.85148181
5	50	0.392699082	2	59.82690413	69.59169829	67.63873946	59.82690413	86.60600757	64.48602447	62.53181003	64.74295108
5	20	0.392699082	2	37.62777677	74.44760229	67.08363718	37.62777677	57.83157228	63.47226386	77.03631487	99.45025813
5	60	0.392699082	2	38.65491765	56.24989465	52.73089925	38.65491765	59.35217106	35.65666334	70.86455416	59.12619005
5	60	0.392699082	2	26.36787104	50.39784339	45.59184892	26.36787104	57.65932479	42.59939397	57.95708168	43.3755731
5	10	0.392699082	2	40.84506638	47.78588352	46.39772009	40.84506638	57.3958742	32.58438568	41.96324328	59.20003092
5	20	0.392699082	2	42.24876255	47.9326674	46.79588643	42.24876255	49.20773504	42.90146456	51.42121399	48.20025603
5	1	0.392699082	2	30.86090702	38.49690249	36.9697034	30.86090702	45.40593766	40.72507504	32.19020515	35.66639211
5	30	0.392699082	2	32.1391244	92.70666145	80.59315404	32.1391244	40.7550517	78.21729822	141.0455425	110.8087534
5	20	0.392699082	2	35.17764737	58.09179092	53.50896221	35.17764737	39.32504036	60.89732477	43.36879071	88.77600783
5	10	0.392699082	2	52.35522119	52.29761583	52.3091369	52.35522119	37.23538507	71.82586307	42.03741493	58.09180024
5	20	0.392699082	2	37.46811624	51.6275731	48.79568172	37.46811624	51.67854384	61.69218982	51.72961355	41.40994517
5	40	0.392699082	2	51.31896658	47.10132695	47.94485488	51.31896658	38.83464236	44.15621922	42.07814212	63.33630412
5	10	0.392699082	2	53.50296171	50.37885716	51.00367807	53.50296171	32.17503672	51.05072006	62.04318161	56.24649027
5	20	0.392699082	2	57.24251446	89.96724705	83.42230054	57.24251446	43.63404273	84.72928172	120.6247645	110.8808993
5	60	0.392699082	2	31.51139688	79.48762469	69.89237913	31.51139688	41.88815587	91.48848012	83.87164507	100.7022177
5	1	0.392699082	2	39.46080473	41.25467948	40.89590453	39.46080473	26.89416933	52.59726341	50.41130671	35.11597846
5	50	0.392699082	2	49.29748332	71.77548915	67.27988799	49.29748332	44.93403188	104.7140114	94.60484882	42.84906454
5	50	0.392699082	2	25.33256461	53.23222187	47.65229042	25.33256461	25.6241393	49.22872766	62.18443744	75.8915831
5	50	0.392699082	2	50.46286665	52.84060079	52.36505396	50.46286665	45.70068734	39.1949134	64.5911541	61.87564833
5	50	0.392699082	2	36.91137349	45.27612441	43.60317422	36.91137349	47.43329012	39.02702077	48.61559311	46.02859362
5	60	0.392699082	2	38.05567848	111.6587427	96.93812989	38.05567848	46.05894483	142.2784466	137.7359774	120.5616021
5	10	0.392699082	2	39.43466795	60.57658536	56.34820188	39.43466795	55.56807128	29.44584358	55.85065514	101.4417714
5	1	0.392699082	2	34.88844247	39.05887983	38.22479236	34.88844247	47.24947426	33.93095152	35.23575469	39.81933888
5	40	0.392699082	2	44.53290114	81.61526968	74.19879597	44.53290114	35.88604609	85.82058315	115.2317275	89.52272197
5	1	0.392699082	2	53.92107125	41.00240408	43.58613752	53.92107125	54.92398822	44.87335962	30.56623253	33.64603596
5	40	0.392699082	2	51.13658424	47.8984539	48.54607997	51.13658424	35.79325465	32.83535315	53.93546172	69.02974606
5	1	0.392699082	2	22.26664561	54.60394112	48.13648202	22.26664561	51.76709116	71.86809446	46.52074099	48.25983787
5	60	0.392699082	2	49.4535689	56.11210397	54.78039696	49.4535689	38.38185323	27.73493981	89.67423349	68.65738937
5	20	0.392699082	2	29.98272274	42.71504669	40.1685819	29.98272274	41.46076848	44.72496065	41.81532916	42.85912847
5	50	0.392699082	2	38.49966648	80.08052893	71.76435644	38.49966648	67.41307844	86.4429255	86.67715701	79.78895476
5	30	0.392699082	2	77.89118244	119.668558	111.3130829	77.89118244	68.7614866	173.7748521	134.595131	101.5427625
5	20	0.392699082	2	44.94029278	61.56737285	58.24195684	44.94029278	37.05451388	45.65444909	33.82846505	129.7320634
5	1	0.392699082	2	76.17290651	49.57132727	54.89164312	76.17290651	62.77734913	51.02311221	44.55298626	39.93186147
5	60	0.392699082	2	30.86958794	114.7624399	97.9838695	30.86958794	25.36184363	121.5487039	188.2294904	123.9097217
5	40	0.392699082	2	49.41277986	67.21123216	63.6515417	49.41277986	55.2257081	43.7104989	107.314876	62.59384565
5	10	0.392699082	2	49.67465973	73.60920327	68.82229456	49.67465973	41.93311478	67.35721114	68.25201258	116.8944746
5	30	0.392699082	2	42.56846422	79.60774265	72.19988697	42.56846422	54.76367849	125.1560991	76.63044585	61.88074722
5	30	0.392699082	2	25.57741957	52.30013977	46.95559573	25.57741957	42.37804723	48.02085535	58.90096125	59.90069525
5	10	0.392699082	2	43.55362904	42.41610926	42.64361322	43.55362904	55.16454992	29.35921651	48.38898686	36.75168376
5	30	0.392699082	2	24.12991344	72.17182022	62.56343886	24.12991344	44.00240544	78.72650114	119.5675202	46.39085408
5	60	0.392699082	3	94.00095483	56.38925379	63.911594	94.00095483	48.18566784	54.12287812	56.16532169	67.08314751
5	10	0.392699082	3	50.80782001	44.22409534	45.54084027	50.80782001	48.28442503	36.04936421	41.3306794	51.23191271
5	1	0.392699082	3	28.45096775	35.60314282	34.17270781	28.45096775	32.20596093	44.85324939	36.56662242	28.78673855
5	30	0.392699082	3	38.91463926	39.68057646	39.52738902	38.91463926	45.77444462	52.2915883	40.31545588	20.34081702
5	60	0.392699082	3	57.79566146	65.47720622	63.94089727	57.79566146	38.17592876	60.86692842	72.18939841	90.67656928
5	50	0.392699082	3	39.60088293	100.9620279	88.68979893	39.60088293	62.80971797	74.99991568	93.36897778	172.6695003
5	50	0.392699082	3	42.12049283	72.61147587	66.51327926	42.12049283	47.37759492	28.95970644	78.92410868	135.1844934
5	1	0.392699082	3	74.87375559	40.15891686	47.1018846	74.87375559	55.47769635	29.51925783	29.47552969	46.16318355
5	60	0.392699082	3	46.52337496	89.0293271	80.52813667	46.52337496	61.40038306	64.97076835	93.54740251	136.1987545
5	50	0.392699082	3	49.13866643	53.07155001	52.28497329	49.13866643	38.29043823	39.65852085	69.06470001	65.27254095
5	30	0.392699082	3	38.60466883	86.27763743	76.74304371	38.60466883	39.89966864	31.60730614	104.9066603	168.6969146
5	1	0.392699082	3	44.33321714	37.99555312	39.26308592	44.33321714	27.50947089	53.12081671	41.30873679	30.04318808
5	40	0.392699082	3	61.57649153	82.7735058	78.53410295	61.57649153	34.4406679	65.64753832	102.1825595	128.8232575
5	20	0.392699082	3	27.89942812	43.97955006	40.76352567	27.89942812	44.24719429	44.44043668	49.22894581	38.00162344
5	10	0.392699082	3	68.65433963	41.13247738	46.63684983	68.65433963	39.98765958	39.95610047	50.77719769	33.80895176
5	60	0.392699082	3	47.78364547	71.12037959	66.45303276	47.78364547	37.08906213	61.41166106	77.78358975	108.1972054
5	60	0.392699082	3	50.35851596	84.86172487	77.96108309	50.35851596	47.67438667	82.04164523	105.6823192	104.0485484
5	20	0.392699082	3	23.80823448	62.31342143	54.61238404	23.80823448	32.69202704	72.07119477	96.03989951	48.4505644
5	40	0.392699082	3	48.04615274	46.01027271	46.41744871	48.04615274	40.12603469	34.69309187	41.85018762	67.37177664
5	1	0.392699082	3	33.30891346	44.53749448	42.29177827	33.30891346	52.67956511	44.74277318	38.01905254	42.70858707
5	20	0.392699082	3	24.22149866	38.34045167	35.51666107	24.22149866	36.82320452	41.57055608	36.84951454	38.11853155
5	50	0.392699082	3	48.06973652	62.96288127	59.98425232	48.06973652	32.13684649	47.9896192	67.95354798	103.7715114
5	60	0.392699082	3	34.83369395	93.86767575	82.06087939	34.83369395	58.56222199	106.4577623	101.1141034	109.3366153
5	30	0.392699082	3	33.43716734	56.64574971	52.00403323	33.43716734	47.01414475	36.93732907	75.63304386	66.99848115
5	10	0.392699082	3	43.89640109	39.27818955	40.20183186	43.89640109	39.27105883	31.03710837	43.59657698	43.20801401
5	20	0.392699082	3	33.48689903	119.7540693	102.5006352	33.48689903	52.74938839	99.89593472	145.8809609	180.4899931
5	10	0.392699082	3	26.72984664	35.84489021	34.02188149	26.72984664	25.68420692	28.97777387	39.44770117	49.26987886
5	1	0.392699082	3	79.82993145	35.05919541	44.01334262	79.82993145	28.46836128	34.94614471	39.63183172	37.19044395
5	10	0.392699082	3	27.87270596	38.70153772	36.53577137	27.87270596	35.38355501	41.31891111	34.33973334	43.76395144
5	20	0.392699082	3	30.51870299	39.84364354	37.97865543	30.51870299	31.31424804	41.49321074	39.06834276	47.49877262
5	20	0.392699082	3	38.40866139	74.5205833	67.29819892	38.40866139	47.73522319	69.38196258	84.17267207	96.79247535
5	20	0.392699082	3	34.55081968	45.12781448	43.01241552	34.55081968	42.5883159	57.5705188	26.03068043	54.3217428
5	1	0.392699082	3	47.27444837	39.13882779	40.76595191	47.27444837	34.82495507	30.6379852	54.09574213	36.99662877
5	20	0.392699082	3	35.01571657	87.9135573	77.33398915	35.01571657	48.51492472	64.50478957	139.500263	99.1342519
5	40	0.392699082	3	28.9678736	35.74881006	34.39262277	28.9678736	40.55630093	34.6611227	32.82785465	34.94996195
5	40	0.392699082	3	51.52899712	59.4005451	57.8262355	51.52899712	30.91744289	79.42644772	44.61596754	82.64232225
5	60	0.392699082	3	30.47417381	54.77489859	49.91475363	30.47417381	33.49860096	55.8014865	43.81140865	85.98809824
5	40	0.392699082	3	44.11067588	74.44527145	68.37835234	44.11067588	44.38933209	77.88918696	88.14983303	87.35273372
5	30	0.392699082	3	30.55994653	77.62568587	68.21253801	30.55994653	25.06249495	55.15533609	115.7991472	114.4857653
5	1	0.392699082	3	60.05752687	36.24078096	41.00413014	60.05752687	39.25164687	36.1755463	30.96192381	38.57400687
5	50	0.392699082	3	52.1053681	42.69979058	44.58090608	52.1053681	35.508448	33.06587552	42.91137748	59.31346132
5	40	0.392699082	3	31.31007629	58.55322954	53.10459889	31.31007629	27.31886689	43.95314885	61.91881857	101.0220838
5	10	0.392699082	3	39.55019655	111.6568971	97.23555697	39.55019655	65.66363723	113.4080728	153.6172331	113.9386452
5	50	0.392699082	3	44.90648888	101.0700311	89.83732266	44.90648888	58.21239242	69.92317131	118.5316366	157.6129241
5	40	0.392699082	3	38.97553735	85.67823792	76.3376978	38.97553735	24.87064674	40.29324646	128.2511378	149.2979206
5	30	0.392699082	3	35.85959529	77.49845617	69.17068399	35.85959529	37.36679092	69.66046556	74.71856739	128.2480008
5	30	0.392699082	3	27.30870464	65.04307136	57.49619802	27.30870464	36.88892184	53.0705263	80.64888601	89.56395128
5	30	0.392699082	3	49.6152802	78.55731049	72.76890443	49.6152802	36.91804612	61.25924258	110.7859253	105.266028
5	60	0.392699082	3	59.26768211	59.77840963	59.67626412	59.26768211	42.7990442	67.78215152	71.50136663	57.03107616
5	50	0.392699082	3	51.74158518	79.76588411	74.16102433	51.74158518	42.49155778	38.65813212	106.9539172	130.9599293
5	10	0.392699082	3	44.77892387	46.05875924	45.80279217	44.77892387	27.20034815	41.38759723	55.88731061	59.75978098
5	1	0.392699082	3	37.32674413	42.33648078	41.33453345	37.32674413	46.78922021	56.42415379	30.4226691	35.70988003
5	10	0.392699082	3	31.11469352	85.64577816	74.73956123	31.11469352	56.37305093	78.56135844	109.7125424	97.93616091
5	50	0.392699082	3	57.02096186	65.04771621	63.44236534	57.02096186	31.17633217	61.789432	69.36635317	97.85874751
5	30	0.392699082	3	31.29580582	98.08270944	84.72532871	31.29580582	62.40777585	66.68762355	121.8072591	141.4281792
5	40	0.392699082	3	46.10546154	74.88976943	69.13290785	46.10546154	65.63211829	84.72795845	41.71307794	107.4859231
5	40	0.392699082	4	25.51913133	45.13817598	41.21436705	25.51913133	47.67889825	37.80313398	44.39674096	50.67393074
5	60	0.392699082	4	50.27977339	33.81982069	37.11181123	50.27977339	34.50615821	42.10645683	22.5059893	36.1606784
5	60	0.392699082	4	65.46966521	83.17975686	79.63773853	65.46966521	49.1273897	63.9130378	114.2621944	105.4164056
5	1	0.392699082	4	47.90978109	30.44216702	33.93568983	47.90978109	25.58462677	24.09672372	39.60471293	32.48260465
5	60	0.392699082	4	57.23757414	67.22551951	65.22793044	57.23757414	74.20819531	94.29117641	25.08082303	75.32188331
5	40	0.392699082	4	46.30024958	52.06226065	50.90985844	46.30024958	61.66979423	34.69209831	55.13938641	56.74776365
5	50	0.392699082	4	40.74403319	96.0539712	84.9919836	40.74403319	41.02915509	125.2152422	116.9283479	101.0431396
5	30	0.392699082	4	27.8402868	42.83630295	39.83709972	27.8402868	36.90807509	53.56415582	40.20630923	40.66667166
5	40	0.392699082	4	42.00919724	85.07431261	76.46128953	42.00919724	34.50148706	68.17776699	77.41002087	160.2079755
5	50	0.392699082	4	31.62052652	129.8929442	110.2384607	31.62052652	63.37321586	134.5399925	139.3249578	182.3336106
5	30	0.392699082	4	60.32550084	85.06119116	80.11405309	60.32550084	54.65502025	47.5995189	104.6670659	133.3231596
5	30	0.392699082	4	35.16820788	89.32269973	78.49180136	35.16820788	76.36737387	114.8183828	76.50216862	89.60287364
5	30	0.392699082	4	48.13093131	73.96289706	68.79650391	48.13093131	42.63456229	63.31145039	121.9257481	67.97982745
5	1	0.392699082	4	37.28471528	41.03611295	40.28583342	37.28471528	35.07791167	41.89703399	34.66923158	52.50027456
5	30	0.392699082	4	54.26006005	34.23692826	38.24155462	54.26006005	25.22566466	40.76058594	46.06895586	24.8925066
5	20	0.392699082	4	49.66843504	59.82691883	57.79522207	49.66843504	38.54278034	55.78834468	62.20469631	82.77185399
5	1	0.392699082	4	29.5065166	39.75951715	37.70891704	29.5065166	58.13253261	30.66035883	38.4560903	31.78908685
5	10	0.392699082	4	45.85202764	43.1149459	43.66236225	45.85202764	36.86276849	46.39841498	55.57707327	33.62152687
5	10	0.392699082	4	40.03904313	100.0611325	88.05671466	40.03904313	40.48228733	84.83724644	124.2958889	150.6291075
5	20	0.392699082	4	49.65215151	55.86548725	54.6228201	49.65215151	64.20706991	77.02335723	52.99319623	29.23832563
5	20	0.392699082	4	35.75382678	53.22140677	49.72789077	35.75382678	62.60139358	38.82547766	66.32129854	45.13745729
5	1	0.392699082	4	64.86464261	36.90947145	42.50050569	64.86464261	49.50576299	29.47365536	27.71958197	40.93888549
5	60	0.392699082	4	55.00977887	73.07289708	69.46027344	55.00977887	45.5623208	79.64308737	76.23721225	90.8489679
5	10	0.392699082	4	34.9697158	88.31444359	77.64549803	34.9697158	30.83927138	104.0125965	85.13662751	133.269279
5	60	0.392699082	4	68.04953641	51.73006941	54.99396281	68.04953641	56.05732312	35.44214257	35.44617013	79.97464183
5	10	0.392699082	4	39.55897695	75.26022046	68.11997176	39.55897695	33.81806818	56.20667845	92.30356969	118.7125655
5	40	0.392699082	4	59.97410438	103.6021888	94.87657189	59.97410438	47.10490048	97.95807304	141.5839752	127.7618064
5	30	0.392699082	4	30.61103927	53.18182008	48.66766392	30.61103927	50.86018662	71.00890317	51.29535297	39.56283755
5	50	0.392699082	4	42.77115542	85.22570509	76.73479515	42.77115542	39.11813197	32.62966984	49.12231152	220.032707
5	10	0.392699082	4	53.81347679	66.14170917	63.67606269	53.81347679	42.89032116	55.05063985	26.28102234	140.3448533
5	40	0.392699082	4	26.28115044	121.4137657	102.3872426	26.28115044	94.59298971	175.5149544	147.1128214	68.43429734
5	20	0.392699082	4	23.5623096	48.88533753	43.82073194	23.5623096	41.62464199	30.09441011	69.09945764	54.72284037
5	10	0.392699082	4	31.95616824	59.89496218	54.3072034	31.95616824	50.90926834	39.56315954	45.8781391	103.2292818
5	20	0.392699082	4	46.7351653	68.63854927	64.25787247	46.7351653	49.79802707	34.34362757	90.55529941	99.85724301
5	60	0.392699082	4	55.63513116	100.6602122	91.65519599	55.63513116	35.42562807	84.97707346	139.5374846	142.7006627
5	1	0.392699082	4	59.99738439	43.51565529	46.81200111	59.99738439	35.56228422	40.3472947	49.78269733	48.37034493
5	60	0.392699082	4	75.45647177	86.75726705	84.49710799	75.45647177	28.02458136	72.56749365	151.6423707	94.79462253
5	20	0.392699082	4	39.59302351	54.6998505	51.6784851	39.59302351	41.19052274	34.04605997	77.96099903	65.60182028
5	50	0.392699082	4	87.65335966	85.25010566	85.73075646	87.65335966	44.81295323	91.64958059	128.8770837	75.66080511
5	30	0.392699082	4	34.0165314	38.53509797	37.63138465	34.0165314	33.57659684	43.67093946	37.55169973	39.34115584
5	50	0.392699082	4	36.4467418	79.16407094	70.62060511	36.4467418	64.03515112	77.62749553	86.67047646	88.32316064
5	60	0.392699082	4	33.72580086	60.06299428	54.79555559	33.72580086	76.15440195	71.20612232	53.96398091	38.92747193
5	20	0.392699082	4	43.72777958	41.17258177	41.68362133	43.72777958	48.5245429	24.63668936	48.72526152	42.8038333
5	1	0.392699082	4	43.49771163	42.70745521	42.86550649	43.49771163	61.60871016	41.1979057	29.74759405	38.27561094
5	50	0.392699082	4	38.86204113	71.27321491	64.79098016	38.86204113	29.41614204	112.3216078	80.04993273	63.30517711
5	1	0.392699082	4	24.06865229	65.39588842	57.1304412	24.06865229	49.06221763	36.67486387	79.65754088	96.18893132
5	20	0.392699082	4	37.60110887	75.37746293	67.82219212	37.60110887	55.36829118	70.13130656	75.68581462	100.3244394
5	40	0.392699082	4	32.37855835	50.82344582	47.13446833	32.37855835	32.55271031	26.43785257	54.20393996	90.09928044
5	10	0.392699082	4	39.15300564	70.20738157	63.99650638	39.15300564	28.84280597	56.23362292	99.02326211	96.72983527
5	30	0.392699082	4	53.52438367	61.00956377	59.51252775	53.52438367	38.790721	30.88469343	79.0358666	95.32697405
5	1	0.392699082	4	40.82166655	48.85625075	47.24933391	40.82166655	48.86713609	48.52416616	71.59867555	26.43502521
5	50	0.392699082	4	27.61036145	60.37971051	53.8258407	27.61036145	41.98457123	44.41351091	65.12483627	89.99592362
5	40	0.392699082	4	37.49134856	142.5664983	121.5514684	37.49134856	93.42917431	147.4458633	151.6471334	177.7438223
5	10	0.392699082	4	25.00087505	70.16519978	61.13233484	25.00087505	38.42736748	36.91034754	68.96853628	136.3545478
5	40	0.392699082	4	26.64729348	58.12171254	51.82682873	26.64729348	48.46619057	28.46953094	93.89153688	61.65959175
5	50	0.392699082	4	65.7069351	82.87031436	79.43763851	65.7069351	81.58618881	132.9031629	62.53045269	54.46145304
5	20	0.392699082	5	53.7117216	47.43317241	48.68888225	53.7117216	45.00033451	49.16170309	31.67729324	63.89335882
5	10	0.392699082	5	48.04953388	34.43719783	37.15966504	48.04953388	29.29322157	35.92323483	27.4244021	45.10793281
5	1	0.392699082	5	50.31746498	40.26188493	42.27300094	50.31746498	50.40471086	31.83334585	43.29689074	35.51259227
5	60	0.392699082	5	22.46603325	128.6152918	107.3854401	22.46603325	57.8030945	144.6183613	147.8282643	164.211447
5	60	0.392699082	5	23.51470606	51.39770157	45.82110246	23.51470606	39.92410606	34.05699604	43.82428231	87.78542185
5	40	0.392699082	5	36.90822561	95.76672168	83.99502247	36.90822561	76.12382634	126.4202403	117.9488636	62.57395652
5	40	0.392699082	5	51.35362967	85.76941738	78.88625984	51.35362967	44.80722931	58.24131786	120.286538	119.7425843
5	20	0.392699082	5	39.39298813	70.98190347	64.6641204	39.39298813	45.8722869	42.69040201	93.58425053	101.7806745
5	20	0.392699082	5	31.95600031	124.400671	105.9117369	31.95600031	34.06338535	148.7032102	181.8975182	132.9385703
5	1	0.392699082	5	31.7503817	36.05326441	35.19268787	31.7503817	43.99828047	33.55319249	38.78823483	27.87334986
5	1	0.392699082	5	23.69159544	42.41277034	38.66853536	23.69159544	34.00478147	41.27881203	45.68215782	48.68533003
5	60	0.392699082	5	41.67074155	98.2530937	86.93662327	41.67074155	47.55530554	57.8464226	135.2879458	152.3227009
5	50	0.392699082	5	44.45572531	54.27261852	52.30923988	44.45572531	45.37672764	34.32232878	71.29230137	66.09911631
5	10	0.392699082	5	37.5187654	44.30334013	42.94642519	37.5187654	34.76087153	39.46327374	43.98036957	59.00884569
5	40	0.392699082	5	49.23357993	100.4097253	90.17449619	49.23357993	74.53407168	119.1256812	90.12566317	117.853485
5	50	0.392699082	5	38.84805146	58.08988147	54.24151546	38.84805146	32.35602059	59.72097724	46.77349931	93.50902872
5	50	0.392699082	5	46.58013784	42.21697304	43.089606	46.58013784	57.35277805	50.16158206	28.68628057	32.66725146
5	40	0.392699082	5	31.22045946	40.62714078	38.74580451	31.22045946	50.78718337	35.40125715	30.63583987	45.68428271
5	50	0.392699082	5	23.19268826	47.94322431	42.9931171	23.19268826	48.31143431	30.51802315	25.91146887	87.03197091
5	10	0.392699082	5	23.75243533	113.9217062	95.88785199	23.75243533	53.79235934	118.304458	128.5491565	155.0408509
5	60	0.392699082	5	24.66399192	88.39833186	75.65146387	24.66399192	60.83923517	49.4297706	68.00906997	175.3152517
5	1	0.392699082	5	57.74367136	36.41996983	40.68471014	57.74367136	30.52438802	48.55381934	34.13222596	32.469446
5	30	0.392699082	5	43.97877543	36.92086022	38.33244326	43.97877543	29.21287225	44.26372092	36.46302788	37.74381983
5	20	0.392699082	5	42.03672717	53.38555378	51.11578846	42.03672717	27.80008921	66.09946017	74.63758179	45.00508398
5	20	0.392699082	5	31.57358828	41.40152339	39.43593637	31.57358828	53.41874034	39.34369242	44.01845794	28.82520288
5	40	0.392699082	5	48.43321399	86.37644698	78.78780038	48.43321399	29.71300527	28.55799977	100.5978061	186.6369768
5	1	0.392699082	5	34.53280242	34.56850031	34.56136073	34.53280242	28.9459148	36.79556795	36.98234815	35.55017035
5	30	0.392699082	5	44.24159974	60.01403473	56.85954773	44.24159974	26.73373873	64.88014219	63.91661043	84.52564756
5	30	0.392699082	5	56.00635228	50.55420801	51.64463686	56.00635228	56.44658714	58.07825547	46.28326704	41.40872238
5	50	0.392699082	5	38.07981973	86.81925452	77.07136756	38.07981973	41.95020952	60.29694478	135.7746619	109.2552019
5	10	0.392699082	5	44.52161332	41.73626892	42.2933378	44.52161332	19.0275229	41.0270079	53.10973611	53.78080877
5	40	0.392699082	5	51.18602563	67.23038753	64.02151515	51.18602563	54.67495011	58.62508283	75.30390889	80.31760831
5	30	0.392699082	5	29.82329751	55.89646377	50.68183052	29.82329751	35.63738737	36.43869596	104.5501762	46.95959549
5	50	0.392699082	5	52.61771852	66.90187028	64.04503993	52.61771852	46.42191942	34.72914169	97.28983939	89.16658061
5	1	0.392699082	5	39.61912759	37.29162304	37.75712395	39.61912759	48.9767938	38.94624923	31.97693743	29.2665117
5	20	0.392699082	5	27.4017756	43.49470264	40.27611723	27.4017756	49.86549873	35.0626645	40.77440461	48.27624272
5	30	0.392699082	5	39.67097287	97.16554396	85.66662974	39.67097287	30.23866294	44.12222765	127.3564112	186.944874
5	10	0.392699082	5	27.45089316	107.5628509	91.54045932	27.45089316	35.98197906	46.46426339	162.650966	185.154195
5	20	0.392699082	5	38.95494569	35.57777786	36.25321143	38.95494569	46.46266145	28.73309815	31.27235434	35.84299752
5	10	0.392699082	5	63.78431134	37.89265243	43.07098421	63.78431134	47.1982772	28.49312578	47.13529043	28.7439163
5	30	0.392699082	5	29.1965326	65.18305433	57.98574998	29.1965326	46.39781005	87.01873024	47.25409087	80.06158616
5	60	0.392699082	5	41.53188	56.13402992	53.21359994	41.53188	62.69132409	63.43874241	29.46615736	68.93989583
5	40	0.392699082	5	51.92752526	117.3512733	104.2665237	51.92752526	42.97258939	128.3892765	153.908564	144.1346631
5	10	0.392699082	5	38.30874373	59.9224236	55.59968762	38.30874373	39.05204497	55.79967459	93.54196197	51.29601285
5	50	0.392699082	5	41.80713981	58.38609559	55.07030443	41.80713981	41.82693133	32.08911489	66.36683163	93.26150451
5	60	0.392699082	5	32.02312841	53.471423	49.18176408	32.02312841	38.10634148	35.5228355	76.25627812	64.00023691
5	30	0.392699082	5	44.59861405	40.41500289	41.25172512	44.59861405	42.96181188	30.0801175	37.05429771	51.56378446
5	10	0.392699082	5	53.73757215	37.30431981	40.59097028	53.73757215	44.08315594	40.34432249	30.48637	34.30343084
5	50	0.392699082	5	39.65447221	79.22397485	71.31007432	39.65447221	35.9846881	92.77888896	89.23423036	98.89809198
5	1	0.392699082	5	29.44494847	42.53207332	39.91464835	29.44494847	37.70532421	49.18271707	46.54132906	36.69892292
5	1	0.392699082	5	29.70480079	41.86701994	39.43457611	29.70480079	55.69971244	36.99673962	38.98171657	35.78991113
5	20	0.392699082	5	27.68796541	46.13787775	42.44789529	27.68796541	54.31119822	56.23628528	33.76081762	40.2432099
5	60	0.392699082	5	52.93414195	55.22528065	54.76705291	52.93414195	42.77576141	40.45278904	48.34533411	89.32723806
5	30	0.392699082	5	63.83399045	38.51460508	43.57848215	63.83399045	50.23199456	34.107864	33.8893656	35.82919614
5	40	0.392699082	5	37.72662316	52.94000989	49.89733255	37.72662316	47.03308456	43.95029632	63.73246089	57.04419779
5	60	0.392699082	5	25.04002056	54.42196578	48.54557674	25.04002056	41.98824619	61.01580231	48.53074682	66.15306782
5	10	0.392699082	6	64.3815651	38.33464793	43.54403136	64.3815651	37.65078064	39.81339098	39.79552718	36.07889292
5	60	0.392699082	6	34.27918124	54.83468443	50.72358379	34.27918124	32.82565871	54.11465507	34.84508714	97.55333679
5	30	0.392699082	6	48.85952002	42.30497401	43.61588321	48.85952002	65.27826647	38.43177685	30.37633317	35.13351954
5	60	0.392699082	6	46.09605106	82.04029021	74.85144238	46.09605106	33.28326858	45.44658545	117.880664	131.5506428
5	30	0.392699082	6	67.8302212	90.65688613	86.09155315	67.8302212	51.45290618	113.5037394	108.3292551	89.34164392
5	20	0.392699082	6	36.48823957	61.06877371	56.15266689	36.48823957	33.15647729	52.40861243	56.95283557	101.7571696
5	40	0.392699082	6	69.91767859	68.25887006	68.59063177	69.91767859	48.4989379	52.91948476	63.6317894	107.9852682
5	10	0.392699082	6	69.67022056	41.13368655	46.84099335	69.67022056	25.19910703	53.67960058	38.54121371	47.11482487
5	1	0.392699082	6	44.89897221	46.95024938	46.53999395	44.89897221	50.30821055	43.29085811	51.36809297	42.83383588
5	10	0.392699082	6	57.18443385	30.29059736	35.66936466	57.18443385	43.91951231	37.51522195	23.77740514	15.95025002
5	50	0.392699082	6	54.07357632	115.8329283	103.4810579	54.07357632	53.2064162	72.74738276	133.5319764	203.8459378
5	30	0.392699082	6	134.3727042	45.8902128	63.58671108	134.3727042	50.19497375	43.65112668	47.46651877	42.24823199
5	60	0.392699082	6	73.6521513	98.06352264	93.18124837	73.6521513	31.83464322	67.72586797	117.0368744	175.656705
5	40	0.392699082	6	33.54155094	46.83340141	44.17503131	33.54155094	36.43158292	41.05091006	29.51711837	80.33399428
5	60	0.392699082	6	31.29961591	50.49218444	46.65367073	31.29961591	36.56291608	60.95221009	52.76091906	51.69269252
5	20	0.392699082	6	29.26078196	46.66672949	43.18553998	29.26078196	32.9106774	39.06568888	50.36796059	64.3225911
5	50	0.392699082	6	30.03099332	54.66048933	49.73459013	30.03099332	31.32456694	40.93464891	63.59430263	82.78843884
5	20	0.392699082	6	45.94066866	79.42429299	72.72756812	45.94066866	68.20289106	93.42281289	105.506226	50.56524198
5	10	0.392699082	6	55.86702398	67.80888231	65.42051065	55.86702398	41.23317675	27.05055347	60.66307056	142.2887285
5	50	0.392699082	6	50.27415691	65.14821208	62.17340105	50.27415691	42.61561918	44.83708596	85.54152439	87.59861878
5	20	0.392699082	6	47.72508155	68.72020334	64.52117898	47.72508155	34.85311612	107.313926	88.19920774	44.51456347
5	20	0.392699082	6	40.83165798	57.18313781	53.91284185	40.83165798	55.51157403	34.43391049	62.45327913	76.33378761
5	1	0.392699082	6	52.0402687	38.60958501	41.29572175	52.0402687	52.26147472	35.48070995	39.86274549	26.8334099
5	60	0.392699082	6	44.49428105	55.93846537	53.64962851	44.49428105	55.73750107	41.74737178	54.98485446	71.28413418
5	1	0.392699082	6	51.29016337	38.31588033	40.91073694	51.29016337	49.10393046	31.59544765	34.93078099	37.6333622
5	40	0.392699082	6	52.90675715	66.56460823	63.83303801	52.90675715	31.35977711	79.0040135	81.7769723	74.11767001
5	40	0.392699082	6	54.55699879	57.99642599	57.30854055	54.55699879	63.34148262	28.45143924	71.51361292	68.67916917
5	1	0.392699082	6	49.17147151	41.6056093	43.11878174	49.17147151	59.80351892	40.73953017	38.76228182	27.11710628
5	60	0.392699082	6	47.65159767	43.66623013	44.46330364	47.65159767	35.53895731	44.58493936	45.84452403	48.69649982
5	60	0.392699082	6	30.81204101	96.43311508	83.30890027	30.81204101	39.36211845	54.01577308	133.5164255	158.8381433
5	20	0.392699082	6	43.07350729	38.31512378	39.26680048	43.07350729	44.73200039	31.20854155	34.38640794	42.93354525
5	10	0.392699082	6	34.09485496	44.33394423	42.28612638	34.09485496	49.87570951	39.58187428	34.5603043	53.31788885
5	10	0.392699082	6	53.89052784	37.59938907	40.85761683	53.89052784	40.50854481	29.54258661	30.67861852	49.66780636
5	1	0.392699082	6	35.49408715	35.51362101	35.50971424	35.49408715	39.1231	47.65717916	30.67034808	24.60385681
5	1	0.392699082	6	28.90270647	41.81827194	39.23515885	28.90270647	35.84550743	37.52964834	33.54910909	60.3488229
5	30	0.392699082	6	57.76457483	108.493044	98.34735017	57.76457483	51.43458317	73.1484489	173.0099471	136.3791969
5	10	0.392699082	6	43.95723667	36.26846227	37.80621715	43.95723667	47.68713246	32.99526935	36.79329098	27.5981563
5	30	0.392699082	6	39.35011204	45.53281222	44.29627218	39.35011204	34.70324273	48.19106596	56.69750429	42.5394359
5	10	0.392699082	6	31.46157552	50.73675781	46.88172135	31.46157552	59.48592717	41.63026628	50.22713468	51.60370311
5	20	0.392699082	6	24.12246095	51.20084058	45.78516466	24.12246095	36.44852269	42.25914651	51.45075143	74.64494169
5	50	0.392699082	6	22.55017107	64.0335951	55.7369103	22.55017107	51.31043535	70.03599392	63.30159819	71.48635294
5	40	0.392699082	6	20.35308947	57.51352769	50.08144004	20.35308947	51.63300687	37.60200795	57.76692777	83.05216814
5	50	0.392699082	6	77.24439782	50.50985185	55.85676104	77.24439782	61.30924859	49.3274977	62.13885999	29.2638011
5	30	0.392699082	6	47.20365273	33.35703308	36.12635701	47.20365273	37.22020753	41.55178602	29.72907582	24.92706295
5	50	0.392699082	6	41.06241745	92.75546508	82.41685556	41.06241745	37.8697418	54.24479684	141.8358845	137.0714371
5	50	0.392699082	6	53.32338083	52.76316212	52.87520586	53.32338083	25.21775974	47.78400648	107.4529726	30.59790962
5	40	0.392699082	6	45.4180601	80.89180198	73.7970536	45.4180601	54.26281697	92.54851583	78.95677725	97.79909786
5	40	0.392699082	6	40.09243293	43.20758923	42.58455797	40.09243293	44.90348697	53.19062221	36.16969971	38.56654802
5	1	0.392699082	6	29.06892292	32.93210373	32.15946757	29.06892292	40.82516103	25.32047803	30.83453257	34.74824328
5	30	0.392699082	6	40.7343368	36.10131949	37.02792295	40.7343368	23.63601787	39.97840434	26.76879352	54.02206224
5	60	0.392699082	6	22.9496646	95.81088797	81.23864329	22.9496646	29.52381675	33.20734098	121.3474119	199.1649823
5	20	0.392699082	6	31.43586483	38.95536776	37.45146718	31.43586483	31.98903208	45.09064016	37.97296329	40.76883552
5	40	0.392699082	6	59.79232495	41.15015607	44.87858985	59.79232495	30.66909026	35.08117646	45.51389179	53.33646578
5	30	0.392699082	6	36.18242056	39.60319393	38.91903926	36.18242056	38.22482276	28.81565842	30.78286533	60.58942922
5	1	0.392699082	6	54.79191158	47.61894037	49.05353461	54.79191158	41.26923921	52.87626211	42.99311562	53.33714454
5	50	0.392699082	6	81.24355085	99.27651783	95.66992444	81.24355085	37.09184541	90.20508326	134.7989998	135.0101429
6	30	0.392699082	1	39.2847242	71.36766291	64.95107517	39.2847242	20.39230771	59.81207302	103.156395	102.1098759
6	20	0.392699082	1	54.2261664	50.83160869	51.51052023	54.2261664	24.04760712	24.50391274	88.52659324	66.24832165
6	20	0.392699082	1	32.19453886	37.02004395	36.05494293	32.19453886	38.76945601	34.09244514	28.47552847	46.74274619
6	50	0.392699082	1	86.01427579	58.21241272	63.77278533	86.01427579	32.71427779	56.20280863	43.58346231	100.3491021
6	1	0.392699082	1	36.23712677	44.90001033	43.16743362	36.23712677	51.32480283	33.77779555	56.80488396	37.69255898
6	20	0.392699082	1	45.18698866	58.5107759	55.84601845	45.18698866	32.57821144	32.03405119	30.65576829	138.7750727
6	40	0.392699082	1	72.71208995	39.75652977	46.3476418	72.71208995	27.86269974	45.8752643	49.40588219	35.88227283
6	10	0.392699082	1	42.64341914	35.84668054	37.20602826	42.64341914	31.93324973	50.06905753	20.73780136	40.64661352
6	60	0.392699082	1	40.70259081	62.78264528	58.36663439	40.70259081	32.46445578	85.82215005	59.9416391	72.9023362
6	30	0.392699082	1	40.72394336	104.9147013	92.07654974	40.72394336	35.29792506	52.24479528	159.031952	173.0841331
6	50	0.392699082	1	44.64903228	38.13495458	39.43777012	44.64903228	45.54190519	27.00781662	41.54065123	38.44944527
6	30	0.392699082	1	58.06791215	35.54717568	40.05132297	58.06791215	28.97152262	36.3928895	31.71755694	45.10673367
6	40	0.392699082	1	53.80210184	78.33521553	73.42859279	53.80210184	36.75874284	44.12053133	120.7223596	111.7392283
6	20	0.392699082	1	51.22738062	40.36313567	42.53598466	51.22738062	30.45211716	34.81920207	50.43380087	45.74742259
6	30	0.392699082	1	29.4447186	36.94280078	35.44318435	29.4447186	33.49961729	37.26874159	41.70833077	35.29451348
6	10	0.392699082	1	41.32132927	43.85181192	43.34571539	41.32132927	47.51513128	41.66975705	37.29894063	48.92341871
6	50	0.392699082	1	64.65412751	97.73674968	91.12022525	64.65412751	46.47347174	141.1321564	131.3939159	71.94745467
6	10	0.392699082	1	38.50714649	38.51068915	38.50998062	38.50714649	39.10856777	39.99438871	28.81378285	46.12601726
6	20	0.392699082	1	59.96880182	40.46716708	44.36749403	59.96880182	51.41145376	30.92912791	35.94874672	43.57933991
6	20	0.392699082	1	109.2771827	36.90560622	51.37992153	109.2771827	24.32131131	39.44928834	38.37292528	45.47889997
6	1	0.392699082	1	31.3573099	31.74807196	31.66991954	31.3573099	20.82887951	35.75773608	32.91200928	37.49366295
6	50	0.392699082	1	23.02238213	96.40680361	81.72991932	23.02238213	39.27571109	126.8043313	154.2508374	65.29633463
6	40	0.392699082	1	40.14589297	83.28397819	74.65636115	40.14589297	53.21976821	28.40657561	100.60553	150.904039
6	60	0.392699082	1	60.60539276	39.75645074	43.92623914	60.60539276	40.71716747	34.65934637	37.89792659	45.75136253
6	60	0.392699082	1	41.53928357	92.33891015	82.17898483	41.53928357	70.06583805	60.68125356	103.1396016	135.4689474
6	60	0.392699082	1	43.55109059	63.27688136	59.33172321	43.55109059	38.202442	66.41648064	55.29021368	93.19838912
6	1	0.392699082	1	25.88548884	38.29678788	35.81452807	25.88548884	30.79972747	34.76697415	50.58212388	37.03832601
6	50	0.392699082	1	59.60109144	83.75972507	78.92799835	59.60109144	57.02675426	47.8803195	158.5463532	71.58547337
6	1	0.392699082	1	50.62253492	32.84886505	36.40359903	50.62253492	27.08778227	33.52758476	37.71730948	33.06278371
6	50	0.392699082	1	52.03045687	86.67807976	79.74855519	52.03045687	45.42537967	66.76611668	111.6995366	122.8212861
6	40	0.392699082	1	31.42865143	54.13266516	49.59186241	31.42865143	47.09109548	44.84289193	48.16545665	76.43121656
6	10	0.392699082	1	30.98638726	42.28025999	40.02148545	30.98638726	46.69229461	39.25881517	40.62571859	42.54421159
6	50	0.392699082	1	38.50555146	39.41934424	39.23658568	38.50555146	29.86967506	29.76752742	40.63011587	57.41005859
6	1	0.392699082	1	39.73643984	47.96129514	46.31632408	39.73643984	44.92275129	39.63395946	50.16465987	57.12380993
6	40	0.392699082	1	37.9771627	49.07095803	46.85219896	37.9771627	50.73769475	24.64477089	37.92848343	82.97288304
6	60	0.392699082	1	43.47458442	136.3624692	117.7848922	43.47458442	38.38713396	84.56432931	219.4794131	203.0190003
6	60	0.392699082	1	35.03371887	67.37884265	60.9098179	35.03371887	43.84054981	33.26148359	67.20689616	125.2064411
6	20	0.392699082	1	34.62566356	47.5156195	44.93762831	34.62566356	43.27023459	34.53031267	74.38921998	37.87271076
6	40	0.392699082	1	29.18479666	85.81121776	74.48593354	29.18479666	52.08139381	88.98211362	98.27653411	103.9048295
6	60	0.392699082	1	29.46898121	49.14838144	45.21250139	29.46898121	62.44573253	62.36344522	43.26120339	28.52314461
6	30	0.392699082	1	46.81853475	40.342999	41.63810615	46.81853475	30.25623201	47.49826975	45.43623917	38.18125506
6	1	0.392699082	1	40.59902463	46.01687931	44.93330837	40.59902463	55.68901442	28.43583577	54.98032428	44.96234277
6	10	0.392699082	1	41.35287717	54.75624268	52.07556958	41.35287717	37.61480863	45.58028202	39.34381562	96.48606444
6	30	0.392699082	1	41.6446885	74.13700107	67.63853855	41.6446885	25.86634863	32.88799731	109.7378959	128.0557625
6	10	0.392699082	1	72.97426285	39.43689158	46.14436583	72.97426285	47.26537293	23.47206908	36.00117749	51.00894681
6	1	0.392699082	1	64.28183638	37.35666073	42.74169586	64.28183638	39.58398785	45.68140314	32.64921597	31.51203596
6	1	0.392699082	1	42.92770517	37.42388797	38.52465141	42.92770517	39.12189876	32.64739099	31.71502603	46.21123609
6	10	0.392699082	1	45.44461533	34.54546496	36.72529504	45.44461533	22.28274682	40.11071639	34.00353757	41.78485906
6	10	0.392699082	1	21.47904351	36.0698676	33.15170278	21.47904351	30.04057452	52.46431474	26.90582104	34.8687601
6	30	0.392699082	1	50.22486504	108.2670213	96.65859007	50.22486504	45.13741226	83.7017478	191.2955803	112.933345
6	40	0.392699082	1	42.96441538	77.65964386	70.72059817	42.96441538	40.97074041	41.36172934	77.85684242	150.4492633
6	40	0.392699082	1	46.28549747	74.39315553	68.77162392	46.28549747	33.4483704	67.32367872	78.69171862	118.1088544
6	60	0.392699082	1	40.64752142	127.6647762	110.2613252	40.64752142	102.8718739	116.4532927	140.3022424	151.0316958
6	50	0.392699082	1	35.30362472	45.25827268	43.26734308	35.30362472	52.81279952	45.25140004	34.8865195	48.08237164
6	30	0.392699082	1	37.7709581	38.4453187	38.31044658	37.7709581	38.8504012	36.80659778	44.53998185	33.58429397
6	20	0.392699082	1	44.37693266	80.92517856	73.61552938	44.37693266	35.13340204	33.51521322	119.3070858	135.7450132
6	50	0.392699082	2	30.64004858	77.15184242	67.84948365	30.64004858	40.26801764	45.8660038	141.8301393	80.64320895
6	40	0.392699082	2	50.36795861	93.82327576	85.13221233	50.36795861	50.04733367	79.15799056	107.5774332	138.5103456
6	1	0.392699082	2	37.9563551	39.49865108	39.19019189	37.9563551	31.58398518	35.31096422	37.31407516	53.78557977
6	1	0.392699082	2	60.77127822	37.65862735	42.28115752	60.77127822	48.55634065	44.31190349	23.35076072	34.41550455
6	20	0.392699082	2	34.01270581	44.33885926	42.27362857	34.01270581	35.38506477	36.85170733	40.15200305	64.9666619
6	20	0.392699082	2	51.51011763	44.15701211	45.62763322	51.51011763	36.43358336	36.16367133	40.97128819	63.05950558
6	40	0.392699082	2	58.14230147	36.80361495	41.07135225	58.14230147	27.07918937	21.86967617	39.13479707	59.13079717
6	20	0.392699082	2	42.23847984	47.1501464	46.16781309	42.23847984	44.25517132	55.09773802	49.28680786	39.9608684
6	10	0.392699082	2	42.16261429	48.43593161	47.18126815	42.16261429	44.16035543	42.08438972	47.74455456	59.75442673
6	50	0.392699082	2	47.28344512	89.28111319	80.88157958	47.28344512	40.40314538	44.1949792	150.0877386	122.4385896
6	40	0.392699082	2	34.2293018	60.13698387	54.95544746	34.2293018	38.1119195	44.92201636	78.39702555	79.11697408
6	30	0.392699082	2	56.51871547	30.79094149	35.93649629	56.51871547	38.99257629	33.03757727	26.42372362	24.70988878
6	60	0.392699082	2	50.07288139	66.40185589	63.13606099	50.07288139	24.86797805	39.79440424	61.27350762	139.6715337
6	40	0.392699082	2	25.68092531	133.3568022	111.8216268	25.68092531	49.13717889	148.6328317	189.5730293	146.0841691
6	60	0.392699082	2	58.16604688	127.0919844	113.3067969	58.16604688	41.77098822	75.56879252	168.3889078	222.6392492
6	50	0.392699082	2	53.34472806	86.91253948	80.1989772	53.34472806	35.98367272	52.00292038	75.98071805	183.6828468
6	50	0.392699082	2	40.93959555	65.36123414	60.47690642	40.93959555	43.82053388	50.34688843	91.15107318	76.12644104
6	50	0.392699082	2	32.07037314	76.85338967	67.89678636	32.07037314	50.24133118	29.44136228	98.51113478	129.2197304
6	10	0.392699082	2	37.02625307	43.41560579	42.13773524	37.02625307	41.37468273	44.18821551	47.19795386	40.90157105
6	1	0.392699082	2	46.41710385	39.23241955	40.66935641	46.41710385	30.5785319	46.17436958	37.24593547	42.93084124
6	10	0.392699082	2	44.3971159	67.27193941	62.69697471	44.3971159	46.04458808	37.65427735	64.41159801	120.9772942
6	20	0.392699082	2	32.04161708	47.73335586	44.59500811	32.04161708	46.13714434	22.31618067	48.57336914	73.9067293
6	1	0.392699082	2	47.29127233	40.31016563	41.70638697	47.29127233	31.84865039	41.23605638	50.1827054	37.97325035
6	10	0.392699082	2	35.22837266	43.99338024	42.24037872	35.22837266	37.64347378	61.58443733	46.8626893	29.88292054
6	10	0.392699082	2	31.23889896	36.75537685	35.65208127	31.23889896	26.19857642	37.87109419	49.91630344	33.03553334
6	20	0.392699082	2	35.98957159	59.23675864	54.58732123	35.98957159	47.99895062	38.52549987	69.93091607	80.49166801
6	40	0.392699082	2	45.42897076	109.7473511	96.88367503	45.42897076	58.94965555	94.29919837	209.7974574	75.94309312
6	30	0.392699082	2	40.7424878	82.75188095	74.35000232	40.7424878	48.35776781	34.80615242	97.48406949	150.3595341
6	50	0.392699082	2	21.10142816	73.98184591	63.40576236	21.10142816	54.43289162	48.67661522	51.44135147	141.3765253
6	1	0.392699082	2	42.32163882	31.52502995	33.68435173	42.32163882	22.4059402	23.35145819	46.19622866	34.14649276
6	1	0.392699082	2	27.39955359	30.75073815	30.08050124	27.39955359	30.08847575	16.62044012	45.64995568	30.64408105
6	40	0.392699082	2	30.33879768	58.9545282	53.2313821	30.33879768	37.49356886	40.50626504	89.24637495	68.57190396
6	10	0.392699082	2	49.0000346	37.81470589	40.05177163	49.0000346	33.99675522	41.63055626	31.98856831	43.64294375
6	60	0.392699082	2	51.97688639	103.1974508	92.95333793	51.97688639	43.07199211	57.25136284	136.6184681	175.8479802
6	30	0.392699082	2	33.14994313	91.01823335	79.44457531	33.14994313	45.81406391	135.7179846	114.8137399	67.72714495
6	60	0.392699082	2	34.51582279	69.1668521	62.23664624	34.51582279	43.31698861	97.21550859	98.03286533	38.10204588
6	10	0.392699082	2	45.8158498	38.39946484	39.88274184	45.8158498	38.91073047	46.77986917	34.77866064	33.12859909
6	60	0.392699082	2	27.81867904	144.6632747	121.2943556	27.81867904	47.80723456	147.7311132	181.495927	201.6188241
6	40	0.392699082	2	40.40268051	48.37313389	46.77904321	40.40268051	40.90711576	54.17290325	44.47087028	53.94164627
6	40	0.392699082	2	52.1293114	54.79198282	54.25944854	52.1293114	29.25504621	70.32276135	69.38157452	50.2085492
6	1	0.392699082	2	25.45336724	44.82189503	40.94818948	25.45336724	49.03452982	44.03910497	43.09158138	43.12236397
6	30	0.392699082	2	29.33296341	47.95975298	44.23439507	29.33296341	42.55033521	43.12120759	46.8834291	59.28404003
6	30	0.392699082	2	36.85539128	72.900207	65.69124386	36.85539128	30.62925352	45.67424867	97.1286331	118.1686927
6	60	0.392699082	2	42.76116569	55.71355548	53.12307752	42.76116569	26.55524187	43.52483805	91.4568652	61.3172768
6	30	0.392699082	2	36.07839393	40.54198388	39.64926589	36.07839393	45.36118808	47.14151533	40.12025745	29.54497467
6	30	0.392699082	2	27.7407913	44.09394507	40.82331431	27.7407913	44.92070041	28.17759492	54.26072034	49.01676461
6	20	0.392699082	2	49.08701331	47.64393748	47.93255265	49.08701331	52.07680403	56.70084108	39.11074556	42.68735927
6	60	0.392699082	2	41.09914944	156.655392	133.5441435	41.09914944	59.81298257	223.1548379	199.6531069	144.0006407
6	30	0.392699082	2	49.10877374	39.57034508	41.47803081	49.10877374	42.88887107	29.14518532	43.59245223	42.65487169
6	20	0.392699082	2	46.55676778	95.43789752	85.66167157	46.55676778	52.09641581	105.104212	140.2565438	84.29441848
6	10	0.392699082	2	37.81147038	41.00644832	40.36745273	37.81147038	29.77007273	43.55267604	36.90515743	53.7978871
6	20	0.392699082	2	33.01089622	111.2734951	95.62097535	33.01089622	44.068706	63.47984148	136.319805	201.225628
6	50	0.392699082	2	34.33178934	52.82324982	49.12495773	34.33178934	43.08376628	66.58329442	49.49474961	52.13118898
6	50	0.392699082	2	50.79400817	102.87613	92.45970565	50.79400817	24.37220739	157.1994646	175.1984678	54.73438029
6	1	0.392699082	2	39.07307587	44.34388079	43.2897198	39.07307587	59.7759159	43.24571442	40.78424434	33.56964849
6	60	0.392699082	2	47.16093794	57.41432427	55.363647	47.16093794	35.5586706	43.47219196	44.78676871	105.8396658
6	1	0.392699082	3	68.07581881	34.51013537	41.22327206	68.07581881	35.25190403	25.70758626	42.93149614	34.14955505
6	30	0.392699082	3	25.8424621	67.95025833	59.52869908	25.8424621	28.00804871	34.47757526	132.7420242	76.57338513
6	40	0.392699082	3	43.37445826	44.04056253	43.90734168	43.37445826	34.85100445	27.14877717	80.6085518	33.55391671
6	20	0.392699082	3	56.0606417	92.30893454	85.05927597	56.0606417	50.56822503	96.29246824	72.99583793	149.379207
6	60	0.392699082	3	46.36931532	77.44092453	71.22660269	46.36931532	31.04983242	47.06400628	49.92137999	181.7284794
6	40	0.392699082	3	33.92632026	67.1146333	60.47697069	33.92632026	26.74411521	40.79224785	119.5578171	81.36435299
6	50	0.392699082	3	38.51383931	66.52450779	60.92237409	38.51383931	42.50037645	57.60426223	72.68909221	93.30430026
6	10	0.392699082	3	25.27872283	40.21088369	37.22445152	25.27872283	30.53127636	37.65871327	28.774201	63.87934412
6	20	0.392699082	3	60.11518752	52.62279635	54.12127458	60.11518752	37.91022821	40.84852946	57.95284633	73.77958138
6	20	0.392699082	3	27.92004961	69.61766366	61.27814085	27.92004961	38.75248697	84.67435331	37.96297542	117.0808389
6	10	0.392699082	3	42.04098261	76.61746003	69.70216455	42.04098261	35.65519128	70.14683087	44.83904944	155.8287685
6	1	0.392699082	3	19.51660528	42.57506479	37.96337288	19.51660528	46.56652851	40.98349912	30.24150177	52.50872974
6	40	0.392699082	3	34.87636675	126.1856896	107.923825	34.87636675	86.3660769	86.77132487	178.3893767	153.21598
6	30	0.392699082	3	38.48617124	45.91903881	44.43246529	38.48617124	59.76133967	16.967833	54.69867241	52.24831016
6	60	0.392699082	3	35.89824633	87.31686229	77.0331391	35.89824633	50.70356167	75.89012409	138.487711	84.18605244
6	40	0.392699082	3	51.87648391	90.22225185	82.55309826	51.87648391	48.50574514	36.99953978	142.5191186	132.8646039
6	50	0.392699082	3	31.07928723	82.95923468	72.58324519	31.07928723	57.55696349	68.838838	118.9009529	86.54018439
6	40	0.392699082	3	33.70425061	87.12775562	76.44305462	33.70425061	75.8038461	61.03792002	74.16729136	137.501965
6	10	0.392699082	3	38.54105167	41.78715435	41.13793381	38.54105167	39.5181074	31.63878881	32.51172049	63.48000069
6	10	0.392699082	3	45.76362996	116.3290521	102.2159677	45.76362996	34.45622512	108.4209141	141.6483366	180.7907327
6	30	0.392699082	3	53.24005478	95.43861597	86.99890373	53.24005478	42.91572896	57.4308683	77.31384218	204.0940244
6	10	0.392699082	3	47.69750272	45.01102772	45.54832272	47.69750272	56.68283075	42.09671735	39.31975454	41.94480825
6	20	0.392699082	3	38.91215983	47.18381362	45.52948286	38.91215983	36.25282563	36.93202916	38.39906781	77.15133186
6	1	0.392699082	3	40.7877079	36.28898696	37.18873115	40.7877079	39.98814403	29.3355225	43.47894882	32.35333249
6	50	0.392699082	3	28.3316841	85.04852409	73.70515609	28.3316841	58.61929137	135.4951246	81.6632671	64.41641329
6	60	0.392699082	3	42.20438207	110.1850417	96.58890975	42.20438207	41.46193851	91.60784642	196.8352576	110.8351242
6	60	0.392699082	3	24.13347922	42.04532724	38.46295764	24.13347922	30.77741799	30.63765785	45.93419617	60.83203695
6	10	0.392699082	3	67.88593832	45.08220591	49.64295239	67.88593832	39.78013614	59.8561313	49.24829404	31.44426214
6	60	0.392699082	3	21.86927787	107.0007959	89.97449233	21.86927787	35.03663758	60.04526021	151.6699365	181.2513495
6	60	0.392699082	3	54.18949473	65.66098413	63.36668625	54.18949473	60.73052513	58.11776979	102.5308334	41.26480822
6	50	0.392699082	3	59.15992198	95.67469297	88.37173878	59.15992198	32.09346792	47.2183787	122.5464855	180.8404398
6	10	0.392699082	3	42.45729692	40.5258802	40.91216354	42.45729692	27.44533123	34.71549818	44.95838059	54.9843108
6	20	0.392699082	3	42.93847647	44.60825639	44.27430041	42.93847647	44.63492678	38.9626593	34.55465096	60.28078854
6	1	0.392699082	3	51.05032279	26.59994946	31.49002412	51.05032279	26.35294794	23.65090898	31.85288295	24.54305796
6	10	0.392699082	3	26.50084678	43.2120505	39.86980976	26.50084678	44.44619389	64.96635597	44.24131436	19.19433779
6	30	0.392699082	3	130.5580339	97.64100542	104.2244111	130.5580339	45.2466722	59.91590791	177.01365	108.3877916
6	40	0.392699082	3	44.66468796	55.52412884	53.35224067	44.66468796	32.62427551	99.83328105	26.04682325	63.59213558
6	1	0.392699082	3	38.79389914	40.4556742	40.12331919	38.79389914	48.79536476	35.36022387	35.83581177	41.83129639
6	30	0.392699082	3	36.33951638	34.25621037	34.67287157	36.33951638	22.00236644	45.24396894	38.33362023	31.44488588
6	50	0.392699082	3	43.88008501	108.3207345	95.43260462	43.88008501	33.22733843	129.8978585	181.4832774	88.6744637
6	1	0.392699082	3	36.64159532	46.68520143	44.67648021	36.64159532	43.20668581	41.73190369	66.26436035	35.53785589
6	40	0.392699082	3	40.53537427	51.30314147	49.14958803	40.53537427	32.3490176	38.86488203	65.5610213	68.43764493
6	30	0.392699082	3	21.63613602	45.36840881	40.62195425	21.63613602	24.1421051	46.92646571	31.25465858	79.15040584
6	30	0.392699082	3	42.95234717	100.4231361	88.92897835	42.95234717	30.27528893	76.52953539	151.6702205	143.2174997
6	1	0.392699082	3	51.93486469	41.33601297	43.45578332	51.93486469	47.01807248	33.0097705	35.8931159	49.42309301
6	30	0.392699082	3	50.68462637	50.12898467	50.24011301	50.68462637	49.56613829	59.87199558	36.38395344	54.69385136
6	40	0.392699082	3	32.96275254	74.70362911	66.35545379	32.96275254	25.91867301	128.5106781	107.283121	37.10204431
6	60	0.392699082	3	39.34835011	96.22644338	84.85082473	39.34835011	52.47621863	76.30415975	116.3059046	139.8194905
6	60	0.392699082	3	29.06732222	34.08128836	33.07849514	29.06732222	27.9153001	31.04265348	39.2515451	38.11565478
6	20	0.392699082	3	21.19445558	60.43936604	52.59038395	21.19445558	33.75480529	37.1586881	21.29906898	149.5449018
6	50	0.392699082	3	31.72631522	70.80490129	62.98918408	31.72631522	67.48073532	35.16097389	49.75747593	130.82042
6	20	0.392699082	3	62.56924802	50.2043818	52.67735504	62.56924802	32.33901628	41.11245167	44.80953099	82.55652826
6	20	0.392699082	3	42.70881897	43.38215216	43.24748552	42.70881897	53.71127445	45.92211195	33.33391631	40.56130592
6	1	0.392699082	3	46.48699052	39.83350305	41.16420054	46.48699052	40.29217256	51.87839233	35.06655614	32.09689117
6	50	0.392699082	3	40.70209693	87.9149273	78.47236123	40.70209693	61.67422579	96.59615389	48.75337699	144.6359525
6	50	0.392699082	3	50.9871146	71.51584345	67.41009768	50.9871146	51.74775019	68.63252987	46.80340294	118.8796908
6	40	0.392699082	4	51.62744969	113.672319	101.2633452	51.62744969	34.43458932	63.64397751	178.2783342	178.3323751
6	50	0.392699082	4	71.536	39.6446837	46.02294696	71.536	40.85937524	35.5474738	31.78859437	50.3832914
6	30	0.392699082	4	43.29829585	48.7928089	47.69390629	43.29829585	22.80131685	49.19158901	61.04451535	62.13381437
6	20	0.392699082	4	50.5107433	36.31493525	39.15409686	50.5107433	24.47320522	30.01567648	48.84269199	41.9281673
6	40	0.392699082	4	46.68147975	39.87554715	41.23673367	46.68147975	43.87943311	40.8413604	33.7661008	41.01529428
6	30	0.392699082	4	34.36522732	45.16062601	43.00154627	34.36522732	33.15251026	44.2641782	47.58495035	55.64086524
6	1	0.392699082	4	115.9567973	39.02658553	54.41262788	115.9567973	29.21307907	42.66877691	41.94193845	42.2825477
6	40	0.392699082	4	37.99971334	41.22850042	40.582743	37.99971334	42.46767701	20.87680721	54.33293334	47.23658411
6	30	0.392699082	4	50.68333525	81.17320348	75.07522983	50.68333525	36.94314506	82.25534874	103.6332526	101.8610675
6	20	0.392699082	4	45.11176498	50.86188766	49.71186312	45.11176498	51.13959166	43.35928742	51.26851857	57.68015298
6	10	0.392699082	4	41.8796917	77.7278337	70.5582053	41.8796917	39.76623397	33.97076983	93.25616636	143.9181646
6	1	0.392699082	4	53.14646891	38.1218953	41.12681002	53.14646891	46.16770394	39.56918002	37.98594167	28.76475555
6	50	0.392699082	4	44.90765921	104.2301637	92.36566281	44.90765921	54.90030844	77.82509236	102.088354	182.1069001
6	60	0.392699082	4	61.82051231	89.80850116	84.21090339	61.82051231	25.04245062	61.82938493	87.87686511	184.485304
6	40	0.392699082	4	54.49654314	111.0828492	99.76558802	54.49654314	54.53034417	78.94989669	132.3513243	178.4998318
6	50	0.392699082	4	43.5730635	114.9769741	100.696192	43.5730635	37.46893112	80.28892343	214.7431226	127.4069193
6	10	0.392699082	4	65.73457289	74.63421103	72.8542834	65.73457289	38.92464545	98.83850488	54.57039439	106.2032994
6	40	0.392699082	4	47.38242023	108.1081327	95.96299023	47.38242023	39.27649318	77.94554486	150.0184691	165.1920237
6	50	0.392699082	4	53.43959817	59.62084033	58.3845919	53.43959817	44.02295869	77.08439317	85.30177248	32.074237
6	20	0.392699082	4	67.02450242	106.4410028	98.55770276	67.02450242	42.16064427	110.6594085	133.4258954	139.5180632
6	1	0.392699082	4	41.2665863	44.99017628	44.24545829	41.2665863	47.96160879	35.68153962	44.75159645	51.56596028
6	30	0.392699082	4	53.00059649	100.8277685	91.26233406	53.00059649	36.44054974	86.94647654	113.1764415	166.7476061
6	40	0.392699082	4	36.3587453	105.7421329	91.86545536	36.3587453	47.53444538	65.04317312	96.06430489	214.3266081
6	1	0.392699082	4	35.25729295	41.55704564	40.29709511	35.25729295	31.54196687	33.51539129	46.8723454	54.29847901
6	50	0.392699082	4	45.69703892	123.00163	107.5407118	45.69703892	80.04859571	149.1913498	196.3682089	66.39836565
6	1	0.392699082	4	45.34060444	45.2684478	45.28287913	45.34060444	32.43246917	53.14835634	58.03887383	37.45409188
6	10	0.392699082	4	41.09498401	36.00548278	37.02338303	41.09498401	27.53405443	37.68716037	36.98601906	41.81469726
6	10	0.392699082	4	45.40275537	42.573544	43.13938628	45.40275537	30.5321671	47.95085622	48.56572333	43.24542936
6	10	0.392699082	4	51.90720338	49.57768685	50.04359015	51.90720338	43.28025031	38.01105545	34.28667184	82.73276979
6	40	0.392699082	4	37.65748052	87.3807794	77.43611962	37.65748052	29.20581336	53.42729309	157.034519	109.8554922
6	60	0.392699082	4	90.52681639	73.27801174	76.72777267	90.52681639	56.32342813	87.82082838	88.71668446	60.25110597
6	60	0.392699082	4	35.40671701	108.5490362	93.92057237	35.40671701	77.07067311	146.9522141	92.61845931	117.5547983
6	10	0.392699082	4	60.65854309	38.28043098	42.7560534	60.65854309	34.63961323	45.38142016	37.60954612	35.49114442
6	60	0.392699082	4	44.68630724	118.8711852	104.0342096	44.68630724	43.92520103	105.5945338	129.8367672	196.1282388
6	60	0.392699082	4	66.99186604	34.037651	40.628494	66.99186604	38.69543925	30.96376546	28.74639572	37.74500356
6	20	0.392699082	4	34.45937082	76.07218715	67.74962388	34.45937082	45.18572075	83.72559307	104.6166024	70.76083236
6	1	0.392699082	4	32.55671594	43.84245877	41.5853102	32.55671594	35.91735074	42.79395434	52.48007281	44.17845718
6	1	0.392699082	4	57.64374282	36.37872537	40.63172886	57.64374282	44.06986971	30.00594576	30.32740835	41.11167767
6	20	0.392699082	4	43.96784375	47.21215848	46.56329553	43.96784375	21.61470902	34.85962454	53.79698255	78.57731779
6	30	0.392699082	4	73.3313857	103.1431744	97.18081663	73.3313857	70.6521074	119.7143065	146.1694559	76.03682769
6	1	0.392699082	4	37.44226453	39.94375961	39.44346059	37.44226453	41.68125914	38.56646785	36.78284625	42.74446518
6	20	0.392699082	4	23.00524411	37.59080369	34.67369178	23.00524411	49.51416504	20.13592847	31.21521617	49.49790509
6	60	0.392699082	4	32.63118733	66.38745484	59.63620134	32.63118733	34.19000878	70.6943193	68.53005354	92.13543773
6	60	0.392699082	4	54.31515204	79.59984558	74.54290687	54.31515204	30.47289911	110.1597844	137.5067495	40.25994926
6	50	0.392699082	4	31.04924332	55.37842278	50.51258689	31.04924332	35.48293827	60.14452305	85.94300756	39.94322225
6	60	0.392699082	4	39.39571323	49.55739635	47.52505973	39.39571323	33.57770062	36.50886105	51.79767774	76.34534599
6	50	0.392699082	4	23.38596311	42.16494573	38.40914921	23.38596311	38.10301404	36.11035696	33.05868908	61.38772284
6	20	0.392699082	4	51.7410715	39.50883963	41.955286	51.7410715	43.47019557	30.34410745	42.66107127	41.55998421
6	40	0.392699082	4	50.80610807	86.64417592	79.47656235	50.80610807	42.84055709	108.3010406	118.2660303	77.16907572
6	50	0.392699082	4	40.03178381	45.24538839	44.20266748	40.03178381	41.52187994	44.00182454	46.35148802	49.10636109
6	10	0.392699082	4	41.35038446	42.16131025	41.99912509	41.35038446	38.0226295	44.29307418	45.39678424	40.93275308
6	30	0.392699082	4	67.50240523	45.58239358	49.96639591	67.50240523	55.36323344	32.32643432	35.7510356	58.88887094
6	10	0.392699082	4	36.46564053	111.2620159	96.30274086	36.46564053	85.11262502	116.8201345	99.83178729	143.2835169
6	30	0.392699082	4	104.8155717	65.54112939	73.39601786	104.8155717	26.735652	48.06184183	56.51319794	130.8538258
6	20	0.392699082	4	62.363316	43.65694531	47.39821945	62.363316	35.93864851	44.73095303	48.21692988	45.74124982
6	30	0.392699082	4	50.16828717	42.36776385	43.92786852	50.16828717	32.44231626	32.27590949	36.67153667	68.081293
6	60	0.392699082	5	80.16881151	62.95608002	66.39862632	80.16881151	49.68614331	55.27445539	46.98784123	99.87588013
6	30	0.392699082	5	56.24997381	35.17176222	39.38740454	56.24997381	49.45994176	34.91459227	25.04893289	31.26358195
6	30	0.392699082	5	49.3449368	72.32074097	67.72558013	49.3449368	41.54766447	41.3991707	97.24729001	109.0888387
6	10	0.392699082	5	36.24561214	38.18243342	37.79506916	36.24561214	52.71019521	31.16441802	37.69924758	31.15587287
6	30	0.392699082	5	56.98150161	32.14174134	37.10969339	56.98150161	34.15407746	19.82809649	42.15717622	32.42761519
6	20	0.392699082	5	39.56094247	36.24881994	36.91124444	39.56094247	37.30669511	35.85445563	35.29800392	36.5361251
6	1	0.392699082	5	27.84125078	38.2387506	36.15925064	27.84125078	29.87868671	38.81058819	44.38946918	39.87625833
6	1	0.392699082	5	29.05443779	40.70148308	38.37207402	29.05443779	31.53425327	46.1722667	46.68910281	38.41030954
6	50	0.392699082	5	76.54366308	52.67204183	57.44636608	76.54366308	51.59681698	43.54666334	40.61612976	74.92855726
6	40	0.392699082	5	23.27922781	58.17724482	51.19764142	23.27922781	35.12500396	70.59998945	47.95911673	79.02486913
6	50	0.392699082	5	35.54121547	38.71719287	38.08199739	35.54121547	38.74873185	37.9520993	31.06436992	47.10357039
6	10	0.392699082	5	36.73256272	34.36304036	34.83694483	36.73256272	20.90954277	39.13592231	37.62140511	39.78529126
6	50	0.392699082	5	26.75505289	33.70737141	32.31690771	26.75505289	39.68167445	31.60366132	37.75095028	25.79319958
6	1	0.392699082	5	19.15443319	34.2730653	31.24933888	19.15443319	45.40507191	31.46333073	31.79606907	28.42778949
6	40	0.392699082	5	48.99034052	101.2677181	90.81224262	48.99034052	47.02003331	111.0438994	79.10339857	167.9035413
6	40	0.392699082	5	57.79277614	89.6794836	83.30214211	57.79277614	35.30069494	59.20249045	100.6606838	163.5540652
6	10	0.392699082	5	43.51795452	35.11362634	36.79449197	43.51795452	37.64282	30.52584666	42.77720534	29.50863335
6	60	0.392699082	5	45.24711859	71.41302794	66.17984607	45.24711859	43.8047749	22.40555154	45.4414179	174.0003674
6	1	0.392699082	5	18.98735106	37.20597543	33.56225056	18.98735106	34.72478534	40.04119059	45.47870199	28.57922379
6	40	0.392699082	5	24.71059058	91.04299681	77.77651557	24.71059058	60.58002833	51.46205732	160.5813893	91.54851231
6	60	0.392699082	5	47.79927905	79.68869868	73.31081475	47.79927905	30.24541114	123.6391228	117.4366334	47.43362734
6	10	0.392699082	5	33.17297753	34.01562317	33.84709404	33.17297753	29.61581139	36.80571031	37.35244583	32.28852516
6	30	0.392699082	5	47.54939943	65.00591258	61.51460995	47.54939943	20.49069138	33.01388311	58.07215055	148.4469253
6	60	0.392699082	5	50.81616065	87.09328367	79.83785907	50.81616065	63.93807796	93.07310605	119.7256131	71.63633755
6	1	0.392699082	5	37.53865711	44.59103674	43.18056082	37.53865711	35.36005528	51.92261726	35.99693843	55.084536
6	40	0.392699082	5	30.37495336	102.5170772	88.08865247	30.37495336	42.39680276	135.8332272	135.4492863	96.38899266
6	20	0.392699082	5	36.35070004	85.58607084	75.73899668	36.35070004	49.39496189	35.41915899	124.2479525	133.28221
6	30	0.392699082	5	41.49522684	62.12497286	57.99902366	41.49522684	35.6090854	56.21286201	53.39525719	103.2826869
6	30	0.392699082	5	46.91009249	93.54284833	84.21629717	46.91009249	55.6933172	62.74073581	102.5353498	153.2019906
6	20	0.392699082	5	37.26312423	76.89478986	68.96845674	37.26312423	63.76746785	34.10986409	67.8708688	141.8309587
6	20	0.392699082	5	94.4863271	40.597306	51.37511022	94.4863271	43.9923262	49.26763993	37.30181015	31.82744773
6	30	0.392699082	5	35.06189389	112.3858066	96.92102404	35.06189389	39.31777619	55.93407411	165.4123565	188.8790195
6	40	0.392699082	5	45.75337517	72.61364337	67.24158973	45.75337517	31.55219154	45.76852693	82.26136686	130.8724882
6	10	0.392699082	5	65.31090872	47.85182682	51.3436432	65.31090872	49.17377914	37.63749704	42.06716597	62.52886515
6	1	0.392699082	5	29.46244555	40.61516281	38.38461935	29.46244555	27.84394155	36.21196534	40.28787457	58.11686975
6	20	0.392699082	5	42.04970954	44.97398691	44.38913143	42.04970954	41.8107214	48.29122876	35.42908304	54.36491444
6	50	0.392699082	5	62.34760273	79.56395824	76.12068714	62.34760273	38.12502326	34.65003954	105.7721458	139.7086243
6	40	0.392699082	5	34.93757841	47.23563807	44.77602613	34.93757841	33.7031945	42.08783394	39.68304811	73.46847571
6	30	0.392699082	5	45.29818132	53.16176486	51.58904815	45.29818132	37.71982328	42.07216611	68.37267299	64.48239706
6	60	0.392699082	5	55.94991694	69.06142563	66.43912389	55.94991694	63.78105154	28.29694406	84.65606878	99.51163812
6	1	0.392699082	5	52.90594646	45.02287471	46.59948906	52.90594646	52.03117433	54.34435782	35.64616036	38.06980634
6	10	0.392699082	5	26.95137498	39.39425245	36.90567695	26.95137498	40.27441184	32.81154782	30.50103482	53.9900153
6	10	0.392699082	5	38.7150149	38.27524724	38.36320077	38.7150149	44.8664657	43.60623515	31.10106219	33.52722593
6	20	0.392699082	5	77.09499636	60.13798297	63.52938565	77.09499636	24.83497279	46.29620224	64.95189264	104.4688642
6	60	0.392699082	5	44.20782791	77.32224872	70.69936455	44.20782791	34.37862033	123.923243	103.0319023	47.95522924
6	40	0.392699082	5	30.56728504	48.40158199	44.8347226	30.56728504	56.15392178	37.86936268	48.66352353	50.91951998
6	60	0.392699082	5	59.29269696	60.91740199	60.59246099	59.29269696	38.4672166	37.67596942	81.2351245	86.29129745
6	10	0.392699082	5	45.49861026	40.3755733	41.40018069	45.49861026	41.86838276	38.71840939	40.49105837	40.42444267
6	50	0.392699082	5	40.13880858	48.33197742	46.69334365	40.13880858	27.24412873	44.63050947	39.15373031	82.29954116
6	50	0.392699082	5	67.67121287	68.30868371	68.18118955	67.67121287	64.03696863	82.37017701	55.70426459	71.12332462
6	50	0.392699082	5	37.68197567	114.2580017	98.94279646	37.68197567	42.96090464	78.12265634	127.7585004	208.1899452
6	20	0.392699082	5	42.10545493	49.99705834	48.41873766	42.10545493	61.20941187	36.68118366	49.17604022	52.92159761
6	60	0.392699082	5	31.60280247	56.62503004	51.62058453	31.60280247	34.67949555	73.73902932	46.5033853	71.57820998
6	20	0.392699082	5	39.15989651	120.4561917	104.1969327	39.15989651	60.26424951	166.5941108	103.2241181	151.7422885
6	1	0.392699082	5	35.24137715	33.85966197	34.13600501	35.24137715	31.64144248	31.80246755	44.99194732	27.00279054
6	50	0.392699082	5	38.68584958	39.41068847	39.2657207	38.68584958	54.18613791	28.61066679	31.69781343	43.14813577
6	50	0.392699082	6	90.94645624	40.4380264	50.53971237	90.94645624	34.49196149	48.30793924	41.08829779	37.86390708
6	20	0.392699082	6	64.70044523	42.07033038	46.59635335	64.70044523	45.88875254	31.13783564	54.52880715	36.72592618
6	30	0.392699082	6	37.70673932	79.92794812	71.48370636	37.70673932	26.51314303	77.30810871	97.35501859	118.5355222
6	10	0.392699082	6	42.95605584	41.77588452	42.01191878	42.95605584	37.9788597	39.97065929	59.43343114	29.72058794
6	50	0.392699082	6	37.69760095	78.40290585	70.26184487	37.69760095	47.30347646	32.07235564	98.55484433	135.680947
6	50	0.392699082	6	39.594282	81.92445571	73.45842097	39.594282	66.90190734	47.16868941	99.90422835	113.7229977
6	30	0.392699082	6	49.45563055	46.36954912	46.98676541	49.45563055	31.76455264	55.13009816	38.95965417	59.62389151
6	40	0.392699082	6	25.9408892	84.12663832	72.48948849	25.9408892	31.45516309	81.65050641	73.23599327	150.1648905
6	30	0.392699082	6	33.76587092	42.07268095	40.41131894	33.76587092	23.83585236	38.08245083	20.47566191	85.8967587
6	60	0.392699082	6	31.38072451	71.67968545	63.61989326	31.38072451	47.67979075	113.4249276	92.19051362	33.42350978
6	30	0.392699082	6	38.22529513	54.49296603	51.23943185	38.22529513	48.0427684	28.23472762	46.2373548	95.45701331
6	10	0.392699082	6	37.59364136	37.0700386	37.17475915	37.59364136	31.72834358	43.47550976	44.62302611	28.45327495
6	20	0.392699082	6	23.69271929	57.49470969	50.73431161	23.69271929	35.98603647	41.26946538	68.19168666	84.53165025
6	1	0.392699082	6	50.55285968	48.16722484	48.64435181	50.55285968	50.79954365	38.80974159	52.72498209	50.33463202
6	60	0.392699082	6	39.28618976	42.98477021	42.24505412	39.28618976	34.31361269	40.81518242	34.60119099	62.20909474
6	50	0.392699082	6	32.03035321	38.55854744	37.2529086	32.03035321	30.8991002	41.76637066	40.08206973	41.48664919
6	1	0.392699082	6	26.58903131	28.99313213	28.51231196	26.58903131	35.18958782	23.19942898	25.96518362	31.61832808
6	50	0.392699082	6	29.98219245	65.06150112	58.04563939	29.98219245	36.07567361	30.82137397	102.6704168	90.67854008
6	40	0.392699082	6	32.68423662	39.89006851	38.44890213	32.68423662	50.22669747	45.67065215	45.96378462	17.6991398
6	50	0.392699082	6	31.6749658	126.6239078	107.6341194	31.6749658	59.03483447	151.0955103	165.516147	130.8491392
6	20	0.392699082	6	44.06492044	48.51803844	47.62741484	44.06492044	67.38572237	26.35461335	44.21838999	56.11342807
6	1	0.392699082	6	38.62381918	43.39374048	42.43975622	38.62381918	32.62866211	47.65512521	37.14115261	56.150022
6	50	0.392699082	6	44.12287229	75.05202579	68.86619509	44.12287229	68.33173653	45.90486043	68.00951135	117.9619949
6	30	0.392699082	6	43.81992456	63.07410162	59.2232662	43.81992456	47.34088377	88.64653002	54.68870539	61.62028729
6	60	0.392699082	6	33.35614786	71.15268929	63.593381	33.35614786	48.30138155	27.85872668	46.3527989	162.09785
6	20	0.392699082	6	29.94376459	38.23880388	36.57979602	29.94376459	39.30199055	34.68175882	33.25067552	45.72079061
6	20	0.392699082	6	53.07829639	39.8202471	42.47185696	53.07829639	46.35951437	27.04087081	35.7186374	50.1619658
6	40	0.392699082	6	39.68387638	34.44655465	35.494019	39.68387638	37.12730821	46.47163414	25.51095544	28.67632081
6	30	0.392699082	6	36.16857014	65.29500951	59.46972164	36.16857014	47.67285195	55.89654221	45.94672233	111.6639216
6	60	0.392699082	6	53.24925615	95.16779111	86.78408412	53.24925615	51.0821438	61.79526758	100.0236489	167.7701042
6	20	0.392699082	6	49.91881454	37.72517926	40.16390632	49.91881454	45.4288519	25.71240634	32.50999086	47.24946794
6	40	0.392699082	6	28.94623716	42.93863227	40.14015325	28.94623716	39.84010459	43.53508524	34.19971666	54.1796226
6	60	0.392699082	6	39.73834595	101.9435196	89.50248485	39.73834595	53.50381153	53.87105398	120.9584914	179.4407213
6	40	0.392699082	6	55.98193225	84.00771467	78.40255819	55.98193225	67.52011208	52.63927458	91.58794969	124.2835223
6	1	0.392699082	6	51.72664098	31.62706436	35.64697968	51.72664098	29.99194526	16.91789656	42.83591578	36.76249984
6	10	0.392699082	6	43.74180827	46.0358871	45.57707133	43.74180827	62.15262844	26.57034956	49.03179396	46.38877643
6	20	0.392699082	6	28.58105583	53.77121696	48.73318473	28.58105583	39.74518804	47.90131528	52.97953471	74.4588298
6	10	0.392699082	6	40.01927659	78.89811208	71.12234498	40.01927659	31.96316878	48.0361332	98.56936785	137.0237785
6	10	0.392699082	6	46.67441949	37.62923217	39.43826964	46.67441949	42.00204235	41.32297718	29.19105568	38.00085348
[truncated: 2,705 more rows]
